# Supplementary material for: The Integrated Stress Response Pathway Improves Aged Murine Muscle Stem Cell Activation and in vivo Regeneration
Source: bioRxiv. 2025 Sep 29:2025.09.26.678822. Preprint. [Version 1] doi: 10.1101/2025.09.26.678822 (PMC12621805; doi:10.1101/2025.09.26.678822)
Supplement: Supplement 2 [file media-2.xlsx]

## Sheet: Heteromotility Raw Data
	Well/XY	cell_id	total_distance	net_distance	linearity	spearmanrsq	progressivity	max_speed	min_speed	avg_speed	MSD_slope	hurst_RS	nongauss	disp_var	disp_skew	rw_linearity	rw_netdist	rw_kurtosis01	rw_kurtosis02	rw_kurtosis03	rw_kurtosis04	rw_kurtosis05	rw_kurtosis06	rw_kurtosis07	rw_kurtosis08	rw_kurtosis09	rw_kurtosis10	avg_moving_speed01	avg_moving_speed02	avg_moving_speed03	avg_moving_speed04	avg_moving_speed05	avg_moving_speed06	avg_moving_speed07	avg_moving_speed08	avg_moving_speed09	avg_moving_speed10	time_moving01	time_moving02	time_moving03	time_moving04	time_moving05	time_moving06	time_moving07	time_moving08	time_moving09	time_moving10	autocorr_1	autocorr_2
0	WellD02	0	493.188	13.5297	0.361572	0.534967	0.0274332	2.57006	0.0240865	2.00483	0.370417	0.66108	0.0345934	2.24887	1.15519	0.115888	-31.0298	0.865469	0.477171	0.946032	0.765409	1.22397	7.5872	1.67667	3.45396	10.4004	2.2957	1.14408	0	0	0	0	0	0	0	0	0	0.021097	0	0	0	0	0	0	0	0	0	0.260693	-0.0472033
1	WellD02	1	1826.23	123.223	0.691028	0.0842442	0.0674738	37.986	0.0138787	7.42371	0.680939	0.766416	2.92471	247.577	2.87399	0.453042	-41.7773	7.79431	7.25249	7.53002	7.4388	5.65982	16.4496	1.39674	8.50099	12.425	4.33854	6.41503	8.53817	8.681	8.91994	9.03939	11.5176	13.6777	15.095	17.1566	17.1566	0.265823	0.185654	0.181435	0.172996	0.168776	0.0970464	0.0675105	0.0548523	0.0421941	0.0421941	0.457845	0.26521
2	WellD02	2	352.769	17.0497	0.353912	0.295095	0.048331	2.55661	0.010824	1.43402	0.539009	0.638742	-0.0209513	0.990316	1.14528	0.118433	-14.823	1.27663	2.77695	7.95683	4.66821	4.77136	6.25006	5.60864	4.4736	7.60672	3.11835	1.23533	0	0	0	0	0	0	0	0	0	0.021097	0	0	0	0	0	0	0	0	0	0.367639	0.0577397
3	WellD02	3	777.945	105.058	0.974061	0.104111	0.135046	25.9743	0.0362521	3.16238	0.975823	0.761393	16.4866	77.8314	7.09289	0.728362	34.7706	52.7773	29.6218	25.2613	18.4508	18.3818	9.01108	15.4852	6.25781	14.3767	13.4711	10.5085	10.977	11.4531	11.4531	11.8476	11.8476	12.5704	13.7629	14.2853	15.3509	0.0843882	0.0801688	0.0759494	0.0759494	0.07173	0.07173	0.0632911	0.0506329	0.0464135	0.0379747	0.366245	0.181272
4	WellD02	4	340.284	10.6101	0.0153219	0.0383428	0.0311801	2.39887	0.00999937	1.38327	0.869607	0.730888	-0.0394571	0.801783	1.27725	-0.219713	-20.1346	1.91648	5.16808	9.02024	5.19487	6.62198	2.04761	1.90982	1.66051	3.46089	0.398355	1.27057	0	0	0	0	0	0	0	0	0	0.0464135	0	0	0	0	0	0	0	0	0	0.304601	0.142234
5	WellD02	5	3764.91	164.447	0.937688	0.676537	0.0436789	33.0744	0.0864581	15.3045	0.186681	0.530477	0.786904	593.883	1.60306	0.699502	-175.713	0.880396	-0.90291	-0.451887	-1.2045	-0.843237	-0.97244	-0.268215	-0.988816	-0.662334	0.397919	6.67056	7.97247	8.36423	8.36423	8.36423	8.47222	8.74387	9.11648	10.1467	16.6336	0.666667	0.531646	0.49789	0.49789	0.49789	0.481013	0.413502	0.329114	0.105485	0.0126582	0.14249	-0.107666
6	WellD02	6	1065.56	234.536	0.772216	0.391411	0.220105	31.3623	0.0159257	4.33156	1.15061	0.888644	8.40529	70.531	4.92634	0.541991	138.262	30.3651	10.508	14.376	18.7059	12.5894	15.5714	14.9272	9.72616	11.423	15.5047	5.73323	8.55725	11.6063	14.6301	18.5342	19.3756	19.3756	19.3756	21.095	21.095	0.312236	0.189873	0.126582	0.092827	0.0675105	0.0632911	0.0632911	0.0632911	0.0548523	0.0548523	0.541001	0.607917
7	WellD02	7	221.304	13.4741	0.412379	0.463415	0.0608849	2.2433	0.00740883	0.899608	0.71545	0.843057	0.208594	0.368671	1.79253	0.176091	-6.52074	4.76482	5.56393	16.5584	14.7981	13.3073	15.3583	14.3355	5.72789	12.7248	6.94023	1.11883	0	0	0	0	0	0	0	0	0	0.0168776	0	0	0	0	0	0	0	0	0	0.27335	0.208839
8	WellD02	8	449.52	95.22	0.89206	0.544556	0.211826	13.5313	0	1.82732	0.986178	0.781347	11.0446	7.06346	6.52735	0.681599	54.6059	53.9202	63.8316	26.0483	40.1572	35.9377	27.6547	22.2104	22.158	17.2747	17.538	4.48129	6.34873	7.54078	8.01555	8.01555	8.33346	8.33346	8.90026	9.14976	0	0.0886076	0.0548523	0.0421941	0.0379747	0.0379747	0.0337553	0.0337553	0.0168776	0.00843882	0	0.668386	0.400087
9	WellD02	9	338.728	13.3257	0.255358	0.270291	0.0393404	2.41061	0.0118606	1.37694	0.482369	0.740038	-0.158258	1.03218	0.647471	0.00416268	-17.2784	-0.714674	-0.220929	4.20365	4.59209	5.54302	13.5598	13.8931	13.2525	9.34945	8.10446	1.26838	0	0	0	0	0	0	0	0	0	0.0168776	0	0	0	0	0	0	0	0	0	0.202389	0.0853174
10	WellD02	10	283.359	9.9742	0.252596	0.263241	0.0351998	2.28436	0.0188449	1.15187	0.580897	0.606182	-0.042028	0.655961	1.05395	0.0334762	-15.6273	0.834913	2.17865	8.67698	6.34909	7.70011	12.2066	13.5857	9.66851	9.09943	7.07984	1.2243	0	0	0	0	0	0	0	0	0	0.0126582	0	0	0	0	0	0	0	0	0	0.214579	0.090598
11	WellD02	11	316.947	11.8273	0.234828	0.187962	0.0373162	2.51507	0.0141238	1.2884	0.478647	0.843879	0.566698	1.22221	1.92123	0.00228348	-16.8089	3.88491	2.58933	5.68079	3.89008	11.9023	5.66232	3.34178	6.19109	8.57821	8.88333	1.34852	0	0	0	0	0	0	0	0	0	0.00843882	0	0	0	0	0	0	0	0	0	0.283641	0.288378
12	WellD02	12	867.999	86.6579	0.541721	0.702826	0.0998364	27.7253	0.00850044	3.52845	0.770152	0.832464	9.83806	98.7611	5.23049	0.311867	8.23413	30.0055	16.5595	23.2513	23.8401	23.988	14.811	26.3695	9.04261	8.34846	16.9389	6.85126	8.85123	9.22683	9.22683	9.22683	10.3224	11.7112	11.7112	12.121	12.121	0.109705	0.0801688	0.0759494	0.0759494	0.0759494	0.0590717	0.0421941	0.0421941	0.0379747	0.0379747	0.537595	0.18541
13	WellD02	13	415.931	108.162	0.943966	0.0199398	0.260047	21.6248	0.0403478	1.69077	0.740856	0.626772	58.0552	29.5197	13.47	0.699103	70.5823	192.408	95.1286	74.0493	54.5578	37.6826	33.9065	29.3335	24.4044	21.3949	17.6534	8.9357	10.4157	10.4157	10.4157	10.4157	10.4157	10.4157	10.4157	10.4157	10.7032	0.0506329	0.0421941	0.0421941	0.0421941	0.0421941	0.0421941	0.0421941	0.0421941	0.0421941	0.0295359	0.264311	-0.00981955
14	WellD02	14	976.278	293.512	0.234621	0.159851	0.300644	29.8183	0.0400562	3.96861	1.36329	0.841515	8.57881	90.236	4.87093	-0.00603311	205.306	27.4418	18.861	12.5507	11.675	10.785	9.95976	12.1491	14.276	9.36326	11.4346	8.23568	10.8602	11.5722	13.2055	14.152	14.4703	14.7778	15.4016	15.7264	16.321	0.227848	0.164557	0.151899	0.126582	0.113924	0.109705	0.105485	0.0970464	0.092827	0.0843882	0.508468	0.379173
15	WellD02	15	621.615	78.6789	0.157269	0.128205	0.126572	21.2991	0.0187699	2.52689	0.77417	0.734477	21.1669	73.6468	7.94643	-0.0659366	22.5159	65.5864	42.7971	29.9194	21.3662	8.73059	10.4884	20.5224	7.95688	7.01292	3.34653	6.72533	7.09096	7.84372	8.02041	8.3274	8.57029	9.53073	9.53073	10.0171	10.184	0.130802	0.122363	0.105485	0.101266	0.092827	0.0843882	0.0590717	0.0590717	0.0421941	0.0337553	0.173503	0.0222677
16	WellD02	16	1031.78	21.1913	0.951458	0.422243	0.0205386	19.7404	0.015799	4.19423	0.559451	0.702772	7.66907	146.406	4.66332	0.726024	-72.0301	22.3374	9.41007	5.16561	3.04134	1.29651	0.447721	0.307298	-0.721388	-0.145775	-0.612944	7.52534	8.3242	8.63591	8.72953	8.72953	8.98547	9.0293	9.19316	9.39617	10.0483	0.28692	0.253165	0.240506	0.236287	0.236287	0.219409	0.21519	0.194093	0.151899	0.00421941	0.267174	0.0453336
17	WellD02	17	504.804	7.03298	0.0494407	0.110259	0.0139321	8.89606	0.0295112	2.05205	0.285544	0.722163	11.9871	12.0515	6.75179	-0.210185	-38.5761	49.4192	53.6747	25.6986	13.0043	1.54256	8.13559	2.92657	0.30586	3.09091	0.37933	2.00493	4.2994	4.2994	4.2994	0	0	0	0	0	0	0.0421941	0.00843882	0.00843882	0.00843882	0	0	0	0	0	0	0.810158	0.534683
18	WellD02	18	253.24	16.0839	0.564931	0.300817	0.0635122	2.45641	0.00973069	1.02943	0.703778	0.757759	-0.101976	0.407882	1.17617	0.318064	-6.79643	1.35784	3.33233	11.2004	11.3968	12.2507	12.3202	11.8518	9.67466	12.9064	7.01894	1.13215	0	0	0	0	0	0	0	0	0	0.0168776	0	0	0	0	0	0	0	0	0	0.223982	0.108979
19	WellD02	19	257.793	11.3025	0.403076	0.329938	0.0438435	2.38164	0.0164458	1.04794	0.630954	0.780186	0.00833747	0.410278	1.50514	0.176802	-11.989	4.05083	4.5779	10.7571	15.3493	19.5688	14.9135	18.1399	11.0063	11.864	8.84564	1.18386	0	0	0	0	0	0	0	0	0	0.0126582	0	0	0	0	0	0	0	0	0	0.241981	0.0961647
20	WellD02	20	420.652	21.1328	0.0365181	0.0103061	0.0502382	9.735	0.012315	1.70997	0.229603	0.764898	17.8031	12.1706	7.75126	-0.198314	-16.8731	66.774	19.8407	30.2909	16.8946	8.70996	7.76842	3.44212	5.3719	10.1751	2.23113	1.99599	3.07959	4.53815	4.53815	0	0	0	0	0	0	0.0590717	0.021097	0.00843882	0.00843882	0	0	0	0	0	0	0.728521	0.461047
21	WellD02	21	536.948	14.4424	0.227271	0.0461419	0.0268972	6.18609	0.0153969	2.18272	0.3051	0.774727	8.41793	15.1656	5.46267	-0.0243848	-34.0709	31.3713	34.307	26.0515	4.87595	10.2647	2.21924	0.502878	2.87174	5.33576	0.706605	1.7139	3.01901	3.10892	0	0	0	0	0	0	0	0.092827	0.0253165	0.0168776	0	0	0	0	0	0	0	0.55777	0.215764
22	WellD02	22	321.226	13.3379	0.188261	0.0935844	0.0415218	2.38279	0.0106123	1.3058	0.580912	0.49575	-0.129519	0.586385	1.20047	-0.0672528	-15.6849	2.40346	3.41991	17.183	12.0816	14.847	14.0141	12.4514	8.92047	8.31055	6.7449	1.16863	0	0	0	0	0	0	0	0	0	0.00843882	0	0	0	0	0	0	0	0	0	0.145788	0.0459839
23	WellD02	23	621.401	30.0983	0.168646	0.157436	0.0484362	3.8517	0.0995356	2.52602	0.512052	0.680593	0.671696	4.63038	1.94456	-0.0873162	-26.0453	5.96321	5.74038	8.48605	4.56267	2.05901	4.68954	9.43225	10.0412	8.17539	6.2789	1.41791	2.22393	0	0	0	0	0	0	0	0	0.0675105	0.0126582	0	0	0	0	0	0	0	0	0.232931	0.0956406
24	WellD02	24	1290.12	14.2712	0.842933	0.13348	0.0110619	19.7546	0.0149718	5.2444	0.511357	0.731971	5.21528	161.804	3.91172	0.598994	-102.291	15.0251	6.22432	5.69229	1.37643	4.06539	2.80699	1.89918	0.361089	0.34555	0.431043	4.54991	5.97613	6.50984	6.81724	7.09575	7.77619	8.15405	8.71734	9.07945	0	0.375527	0.257384	0.219409	0.198312	0.177215	0.126582	0.0970464	0.0548523	0.0126582	0	0.314459	0.0399143
25	WellD02	25	222.755	11.3529	0.272331	0.309312	0.0509658	2.52515	0.0254435	0.905506	0.678084	0.755861	0.283779	0.428245	1.71631	0.0391019	-8.77301	4.03032	2.43276	4.94791	9.10729	14.6077	6.75436	11.1947	7.47009	8.25036	5.3759	1.12937	0	0	0	0	0	0	0	0	0	0.0126582	0	0	0	0	0	0	0	0	0	0.259049	0.246176
26	WellD02	26	743.11	95.8165	0.659128	0.522816	0.12894	6.64198	0.0040008	3.02077	1.09144	0.775971	0.4417	4.58214	2.08856	0.433612	28.6765	7.22946	9.38306	1.75051	4.56043	6.45513	4.01542	1.91609	6.35252	3.86323	1.19017	1.80302	3.27376	3.90901	4.57054	5.15056	0	0	0	0	0	0.375527	0.0843882	0.0464135	0.0168776	0.00421941	0	0	0	0	0	0.422558	0.343509
27	WellD02	27	299.746	15.8458	0.161164	0.096638	0.0528639	5.29693	0.015284	1.21848	0.414857	0.613366	14.5337	2.78411	7.48326	-0.0702424	-11.2363	78.7008	12.1992	34.7316	24.1482	11.52	6.00232	4.4949	6.04489	9.03275	5.81283	1.1988	0	0	0	0	0	0	0	0	0	0.021097	0	0	0	0	0	0	0	0	0	0.365062	0.171984
28	WellD02	28	429.519	11.228	6.22e-05	0.00896035	0.0261408	2.67914	0.0304434	1.74601	0.553945	0.607432	-0.166063	1.07837	1.08423	-0.271145	-27.5791	0.894301	5.9501	12.6457	0.596733	1.94439	0.723628	0.250943	2.51373	1.80942	1.58063	1.08034	0	0	0	0	0	0	0	0	0	0.0168776	0	0	0	0	0	0	0	0	0	0.0583142	0.12727
29	WellD02	29	498.543	16.829	0.0685872	0.171424	0.0337564	7.53027	0.0174876	2.0266	0.411293	0.84571	5.10198	5.70348	4.4244	-0.161572	-28.2144	30.1372	13.627	20.9213	18.5818	10.5444	19.9855	8.35307	13.2449	12.2077	3.54985	1.67808	2.59619	3.6507	0	0	0	0	0	0	0	0.101266	0.0295359	0.00421941	0	0	0	0	0	0	0	0.358878	0.345821
30	WellD02	30	382.698	14.0599	0.0351229	0.0454419	0.0367388	2.87434	0.0349081	1.55568	0.435811	0.635561	5.60979	1.96296	6.16686	-0.190505	-20.5169	58.685	22.0216	4.45071	11.8225	6.33804	8.56086	6.43508	10.0471	10.187	3.5984	1.30008	0	0	0	0	0	0	0	0	0	0.0253165	0	0	0	0	0	0	0	0	0	0.435845	0.169529
31	WellD02	31	1184.42	170.349	0.47452	0.0628193	0.143825	17.949	0.0147499	4.81472	0.928927	0.85057	6.42657	44.1096	4.62286	0.227256	63.3366	28.5313	22.4965	11.2546	9.41305	4.038	5.53007	4.08325	3.4023	1.80135	1.2692	3.87601	4.818	5.91671	6.9093	7.08695	7.98249	8.77782	9.23889	9.5291	10.3624	0.35865	0.257384	0.177215	0.122363	0.113924	0.07173	0.0464135	0.0337553	0.0253165	0.00421941	0.359816	0.227997
32	WellD02	32	212.338	13.7484	0.541287	0.43202	0.064748	2.49164	0.00563785	0.863162	0.569379	0.780698	7.7397	1.20536	5.42086	0.298377	-5.43629	42.7445	2.40915	11.9405	13.959	16.0089	13.9775	12.9744	7.99539	10.6107	10.492	1.24913	0	0	0	0	0	0	0	0	0	0.0168776	0	0	0	0	0	0	0	0	0	0.515943	0.235948
33	WellD02	33	350.833	87.2675	0.122424	0.103448	0.248744	20.0775	0.0138731	1.42615	0.343643	0.696096	51.8608	24.6687	12.3385	-0.124828	55.5698	167.785	67.7169	71.8894	54.2479	42.2767	8.815	28.9097	11.0172	20.6892	6.09103	5.10094	8.88954	8.88954	8.88954	8.88954	8.88954	8.88954	9.46905	10.0113	10.0962	0.0337553	0.0168776	0.0168776	0.0168776	0.0168776	0.0168776	0.0168776	0.0126582	0.00843882	0.00421941	0.308833	0.232025
34	WellD02	34	996.745	11.6899	0.100166	0.00856867	0.011728	11.4098	0.0240243	4.05181	0.0416657	0.80549	5.41999	83.4759	4.10003	-0.146143	-78.3661	16.0922	13.6107	13.5212	9.35722	3.80036	4.14199	3.62766	8.74354	8.41914	1.43802	2.37224	5.24122	5.24122	5.24122	5.24122	0	0	0	0	0	0.139241	0.0379747	0.0379747	0.0379747	0.0379747	0	0	0	0	0	0.651879	0.368027
35	WellD02	35	453.375	6.0813	0.20902	0.16912	0.0134134	5.16348	0.0338023	1.84299	0.16836	0.662547	7.51979	8.86654	4.95777	-0.0283182	-34.8811	30.5192	24.4716	4.48781	0.745376	10.1714	7.7231	3.72182	0.460568	0.592752	3.80976	1.73401	2.51076	0	0	0	0	0	0	0	0	0.0421941	0.0168776	0	0	0	0	0	0	0	0	0.502552	0.101202
36	WellD02	36	3581.89	1186.91	0.469339	0.449056	0.331363	35.4075	0.0729462	14.5605	1.45194	0.851299	0.656754	245.227	1.63391	0.225572	863.284	2.30671	1.35124	1.33773	0.406213	3.2496	1.17808	1.87914	5.22316	7.27717	4.557	8.51966	10.411	11.5162	12.0072	12.5705	13.2794	14.0473	14.7108	15.7805	17.4442	0.835443	0.658228	0.578059	0.544304	0.506329	0.459916	0.413502	0.375527	0.320675	0.253165	0.553585	0.343273
37	WellD02	37	231.373	11.8198	0.289154	0.197154	0.0510855	2.21433	0.00495526	0.940541	0.636991	0.733645	0.221457	0.350634	1.9316	0.0647061	-9.08475	7.80525	5.99769	16.4302	11.0736	19.3501	8.80188	10.6387	6.58296	13.1077	6.17916	1.05163	0	0	0	0	0	0	0	0	0	0.00421941	0	0	0	0	0	0	0	0	0	0.0527796	0.206633
38	WellD02	38	288.229	12.3655	0.443383	0.374559	0.0429018	2.19572	0.0196015	1.17166	0.563269	0.712061	-0.187108	0.512049	0.911325	0.185257	-13.676	0.472679	1.01217	6.41514	9.27843	6.77441	7.36521	9.76432	11.72	11.3702	5.7243	1.12864	0	0	0	0	0	0	0	0	0	0.00843882	0	0	0	0	0	0	0	0	0	0.144928	0.135745
39	WellD02	39	3689.86	2.007	0.360418	0.427322	0.000543923	21.6924	0.0482884	14.9994	0.432527	0.695712	0.470037	299.669	1.31065	0.120926	-331.372	0.919616	1.56932	0.36836	-0.312875	-0.542148	-0.876474	0.737324	-0.690243	-0.585772	-1.33803	4.31901	5.4074	5.72343	6.06122	6.70586	7.40414	8.52911	9.13195	9.81324	10.5006	0.675105	0.489451	0.443038	0.383966	0.265823	0.168776	0.0843882	0.0548523	0.0253165	0.00843882	0.352948	0.206569
40	WellD02	40	849.924	26.3034	0.253539	0.429246	0.030948	5.45294	0.0929893	3.45497	0.434896	0.672659	0.419096	7.50875	1.77711	0.0348392	-50.4872	4.44759	9.04787	7.26171	5.73986	9.1326	3.66516	9.43767	4.41301	8.06327	5.75895	1.60176	2.94378	3.50322	0	0	0	0	0	0	0	0.177215	0.0295359	0.0126582	0	0	0	0	0	0	0	0.159658	0.0377545
41	WellD02	41	318.64	90.0311	0.72545	0.0706501	0.282548	20.9256	0.0162986	1.29528	0.703371	0.626631	65.5059	28.0489	14.0976	0.476727	61.242	206.388	114.917	74.4244	54.6315	42.7558	33.8632	29.0123	24.3046	21.3668	18.4858	7.52965	9.35103	9.35103	9.35103	9.35103	9.35103	9.35103	9.56455	9.56455	0	0.0548523	0.0421941	0.0421941	0.0421941	0.0421941	0.0421941	0.0421941	0.0379747	0.0379747	0	0.234597	0.0255331
42	WellD02	42	2232.9	112.294	0.340578	0.0634564	0.0502909	19.3018	0.0324083	9.07681	0.733595	0.772543	1.51379	223.143	2.13172	0.129483	-89.4479	3.61582	0.760143	1.24753	-0.356615	-1.13475	-0.792002	0.432766	-0.204903	-1.33533	-1.09596	5.2597	6.11498	6.40859	6.99104	7.32199	7.90392	9.04124	10.0922	10.9966	11.6898	0.616034	0.50211	0.464135	0.383966	0.337553	0.257384	0.135021	0.0843882	0.0548523	0.0379747	0.358683	0.128053
43	WellD02	43	1439.03	449.634	0.799043	0.333146	0.312456	27.8101	0.0237637	5.84973	1.28515	0.819743	4.93049	129.147	3.71289	0.531784	319.618	16.1879	4.88083	4.67946	0.362501	3.86269	2.0285	1.02586	-0.473128	0.359717	2.42821	6.8376	7.79728	8.30696	8.63231	9.31037	10.2356	10.8707	11.6845	13.9887	14.1561	0.527426	0.447257	0.409283	0.383966	0.329114	0.265823	0.227848	0.181435	0.105485	0.101266	0.393828	0.15111
44	WellD02	44	805.593	51.5437	0.0169108	0.0361966	0.0639823	14.2137	0.0250091	3.27477	0.89085	0.640292	12.7372	49.9321	6.49965	-0.209389	-21.2417	44.3804	23.8676	13.9205	8.98626	6.55607	4.45213	3.16647	1.87442	1.49243	3.84542	4.83212	5.73876	6.07484	6.31208	6.57994	6.67352	7.29482	0	0	0	0.240506	0.189873	0.172996	0.160338	0.139241	0.130802	0.0168776	0	0	0	0.184821	-0.0457884
45	WellD02	45	677.395	11.8871	0.777271	0.699131	0.0175483	14.5167	0.0302357	2.75364	0.764259	0.708952	13.5898	47.7725	6.53301	0.508563	-49.3155	44.3224	22.8623	15.508	10.0662	6.59655	5.20452	3.86014	2.59602	1.82417	5.23189	5.54385	6.48759	6.61108	6.61108	6.69005	6.81159	7.13536	0	0	0	0.181435	0.147679	0.14346	0.14346	0.139241	0.126582	0.0337553	0	0	0	0.240425	0.0197746
46	WellD02	46	318.514	11.7334	0.154358	0.0476821	0.0368381	2.43037	0.0201955	1.29477	0.531798	0.754316	-0.320444	0.503568	0.544834	-0.0670398	-17.0443	-0.139634	1.38638	6.0496	8.3964	9.57682	12.1593	11.9306	8.45476	9.8606	7.5253	1.2037	0	0	0	0	0	0	0	0	0	0.0126582	0	0	0	0	0	0	0	0	0	0.0829417	0.0861128
47	WellD02	47	425.079	10.2802	0.153484	0.0816421	0.0241842	2.21306	0.0270535	1.72796	0.427622	0.826905	0.0337118	1.26551	1.43446	-0.0657076	-28.1257	3.01568	2.64192	0.353409	0.923511	1.18283	2.54394	2.78293	1.49117	2.20826	0.479458	1.36589	0	0	0	0	0	0	0	0	0	0.00421941	0	0	0	0	0	0	0	0	0	0.288051	0.191962
48	WellD02	48	380.831	10.3145	0.688236	0.411394	0.0270843	15.1984	0.0173181	1.54809	-0.0371311	0.850155	9.3743	17.221	5.28081	0.45735	-24.0935	28.5489	42.1979	30.1698	19.5023	13.5056	8.23558	12.0995	8.05714	7.17595	7.80619	2.35384	3.14362	4.55911	5.65439	5.65439	0	0	0	0	0	0.0506329	0.0253165	0.00843882	0.00421941	0.00421941	0	0	0	0	0	0.812301	0.594587
49	WellD02	49	364.904	8.38241	0.0382323	0.00975516	0.0229716	2.4746	0.0135776	1.48335	0.40558	0.551789	-0.233228	0.762138	0.794677	-0.194024	-24.5867	0.338728	0.517215	4.02512	9.59344	11.0147	12.1098	13.0779	12.0527	8.4713	9.10618	1.25853	0	0	0	0	0	0	0	0	0	0.0168776	0	0	0	0	0	0	0	0	0	-0.0254093	0.0178692
50	WellD02	50	200.57	12.2503	0.329969	0.490106	0.0610771	2.6495	0.0134678	0.815326	0.685371	0.614452	0.038393	0.271597	1.43902	0.0910303	-5.87127	3.11622	4.44733	13.263	15.0396	15.0379	8.82806	11.3468	12.7102	14.0465	11.7318	1.25741	0	0	0	0	0	0	0	0	0	0.0126582	0	0	0	0	0	0	0	0	0	0.0658397	0.0468084
51	WellD02	51	798.116	90.6401	0.994296	0.571846	0.113568	19.4861	0.00603045	3.24438	0.560476	0.721979	9.08561	148.122	5.149	0.746712	18.5302	25.7848	12.0185	6.79528	4.04705	2.28173	1.35993	0.673008	4.54983	-0.4087	0.105624	7.86418	8.66478	8.80293	8.80293	8.80293	8.80293	8.90988	9.08005	9.35298	0	0.223629	0.198312	0.194093	0.194093	0.194093	0.194093	0.185654	0.164557	0.105485	0	0.223324	-0.00979884
52	WellD02	52	477.063	91.3563	0.912557	0.242265	0.191497	22.9705	0.0286845	1.93928	0.587622	0.707144	45.8384	23.8113	12.1285	0.668177	48.2536	163.892	80.9319	73.4817	35.6076	41.9134	33.8131	28.9511	24.1097	20.6005	18.4275	4.67469	9.17497	9.17497	10.2173	10.2173	10.2173	10.2173	10.2173	10.6405	10.9492	0.0590717	0.0253165	0.0253165	0.021097	0.021097	0.021097	0.021097	0.021097	0.0168776	0.0126582	0.455041	0.244764
53	WellD02	53	311.286	9.11953	0.293584	0.193288	0.0292963	4.4485	0.0159711	1.26539	0.388787	0.712511	1.77778	1.0289	3.51232	0.0682714	-19.0051	19.4611	60.4334	59.5867	45.3045	34.8584	28.0221	24.7465	20.9383	18.5803	15.1246	1.62394	2.09241	0	0	0	0	0	0	0	0	0.0126582	0.00421941	0	0	0	0	0	0	0	0	0.412177	0.240103
54	WellD02	54	403.327	15.3728	0.798567	0.568245	0.038115	18.6442	0.0116448	1.63954	0.927759	0.715199	23.3499	49.8631	7.9411	0.548124	-21.0678	70.3284	49.5118	31.8739	24.7008	17.3356	13.408	11.2402	10.0366	8.51741	7.35148	7.06194	8.9656	8.9656	9.26352	9.57858	9.82527	9.82527	9.96853	10.0777	10.3128	0.101266	0.0759494	0.0759494	0.07173	0.0675105	0.0632911	0.0632911	0.0590717	0.0548523	0.0337553	0.308823	0.11259
55	WellD02	55	476.824	14.3502	0.729119	0.61463	0.0300954	20.2235	0.0245549	1.93831	0.843819	0.723733	22.1265	63.5855	7.96151	0.496419	-28.7309	66.6543	52.9136	27.344	25.7268	19.7429	14.342	12.7043	10.3316	8.84759	7.19634	7.5709	9.14762	9.14762	9.14762	9.14762	9.41689	9.41689	9.53345	9.75004	10.0897	0.0801688	0.0632911	0.0632911	0.0632911	0.0632911	0.0590717	0.0590717	0.0548523	0.0464135	0.0126582	0.265413	0.0975728
56	WellD02	56	314.35	9.33442	0.0721163	0.0242088	0.0296943	2.90838	0.00532422	1.27785	0.594821	0.808865	0.462504	0.919195	1.9551	-0.133779	-19.0671	5.91356	5.41998	6.06257	3.34362	2.062	1.66294	1.16335	-0.17913	0.420003	2.92356	1.10203	0	0	0	0	0	0	0	0	0	0.021097	0	0	0	0	0	0	0	0	0	0.283544	0.229365
57	WellD02	57	390.58	26.7771	0.475678	0.265777	0.0685572	3.14412	0	1.58772	0.832934	0.738038	0.268842	1.50103	1.61984	0.269095	-8.51184	2.77738	1.93126	4.64615	1.91567	0.157589	1.67626	1.15998	0.658567	-0.193158	-0.534894	1.32876	0	0	0	0	0	0	0	0	0	0.147679	0	0	0	0	0	0	0	0	0	0.364162	0.257572
58	WellD02	58	383.381	19.7907	0.734414	0.771462	0.0516214	2.49005	0.0157462	1.55846	0.649007	0.816241	0.227863	1.26236	1.70316	0.519775	-14.8478	3.6357	3.75265	5.01923	5.4252	4.68598	3.38875	3.51268	3.51173	3.4952	2.09244	1.25579	0	0	0	0	0	0	0	0	0	0.0421941	0	0	0	0	0	0	0	0	0	0.378829	0.314379
59	WellD02	59	308.832	13.9483	0.0995899	0.0121914	0.0451648	2.42484	0.0111957	1.25541	0.560343	0.655351	-0.315406	0.477052	0.57231	-0.132485	-13.9546	-0.292776	1.08111	4.02734	8.11632	9.25113	16.1274	13.702	9.62889	8.41568	6.67687	1.40831	0	0	0	0	0	0	0	0	0	0.00843882	0	0	0	0	0	0	0	0	0	0.0276312	0.0108129
60	WellD02	60	370.402	26.4915	0.110112	0.0614769	0.0715208	2.67445	0.0102693	1.5057	0.895712	0.867745	0.0019119	1.05106	1.26083	-0.144563	-6.97439	1.73794	1.77803	10.7831	4.82847	8.12809	2.57194	2.52361	1.80513	1.28176	1.20166	1.22369	0	0	0	0	0	0	0	0	0	0.0421941	0	0	0	0	0	0	0	0	0	0.286715	0.298363
61	WellD02	61	204.038	11.0594	0.23007	0.0241219	0.0542027	2.86712	0.0115573	0.829424	0.635491	0.697228	1.76701	0.416125	3.40951	-0.000705665	-7.37544	22.7291	24.0581	18.6831	18.9052	14.268	10.9976	10.2983	14.6964	14.0214	11.2434	1.53556	0	0	0	0	0	0	0	0	0	0.00843882	0	0	0	0	0	0	0	0	0	0.161236	0.0664633
62	WellD02	62	275.359	8.40616	0.08863	0.282939	0.030528	2.29465	0.0267484	1.11934	0.548284	0.79058	0.565041	1.00343	1.74656	-0.137744	-16.4725	3.67592	9.20769	7.89164	9.84069	14.0529	19.9132	20.4562	16.6275	15.0135	12.6134	1.47013	2.05005	0	0	0	0	0	0	0	0	0.0253165	0.00421941	0	0	0	0	0	0	0	0	0.287309	0.130269
63	WellD02	63	683.828	36.9854	0.809189	0.728068	0.0540858	11.6966	0.071911	2.77979	0.724007	0.654175	9.78522	42.3442	5.53159	0.592962	-24.7985	31.5928	18.4236	14.5853	7.15643	9.24567	8.65009	1.84955	4.81517	2.77693	3.96009	2.94152	4.49637	4.68013	5.25139	5.48708	0	0	0	0	0	0.261603	0.135021	0.122363	0.0843882	0.0632911	0	0	0	0	0	0.262116	0.235456
64	WellD02	64	785.299	32.6845	0.697668	0.719019	0.0416204	13.0216	0.0206586	3.19227	0.754853	0.683445	8.39959	45.4667	5.08899	0.452552	-38.2673	28.2366	18.2134	12.7315	6.91083	7.88816	6.74734	2.3359	8.20852	3.0389	3.97146	2.93168	4.80629	5.20416	5.33882	5.68801	6.28995	0	0	0	0	0.303797	0.139241	0.118143	0.109705	0.0801688	0.0295359	0	0	0	0	0.278941	0.213815
65	WellD02	65	681.003	51.5352	0.0279625	0.0105469	0.0756754	7.35548	0.0368099	2.7683	0.880126	0.724689	3.56933	7.22437	4.18469	-0.191864	-9.99344	28.2802	21.7177	14.5839	12.8534	10.8262	6.75344	6.4274	5.26453	4.32117	1.72542	1.87298	2.58597	3.21845	0	0	0	0	0	0	0	0.219409	0.0843882	0.0168776	0	0	0	0	0	0	0	0.270388	0.0663514
66	WellD02	66	1099.25	28.023	0.483226	0.515046	0.0254927	13.731	0.027316	4.46851	0.760074	0.597947	4.45788	70.664	3.49032	0.264309	-71.2946	14.7215	4.23095	2.4568	1.28694	0.770159	1.0199	-0.240348	-0.599852	-0.363383	-1.22132	4.00256	4.59157	5.20371	5.65836	6.23661	6.7584	7.17122	0	0	0	0.561181	0.455696	0.350211	0.278481	0.177215	0.109705	0.0295359	0	0	0	0.396162	0.182583
67	WellD02	67	1241.3	16.4396	0.698012	0.705631	0.0132439	14.9762	0.00800742	5.04593	0.62235	0.522174	4.08053	85.5251	3.46742	0.453036	-95.7117	13.23	4.55677	1.23673	0.623008	0.516984	0.144346	-1.19079	-0.677393	0.239021	-0.690125	3.39545	4.30974	5.26609	5.65247	6.37368	6.6401	7.16417	0	0	0	0.603376	0.409283	0.270042	0.223629	0.139241	0.105485	0.0168776	0	0	0	0.201415	0.104124
68	WellD02	68	2077.49	167.206	0.0101872	0.461811	0.0804845	33.4672	0	8.4451	0.51955	0.68471	1.70918	156.582	2.3471	-0.20059	-20.4956	4.95331	5.50067	8.85815	6.7521	1.27123	12.8522	15.5393	13.7621	8.03685	8.80941	3.84527	4.67088	5.37407	6.21398	7.48705	9.7478	14.8333	15.9814	15.9814	15.9814	0.721519	0.535865	0.405063	0.2827	0.160338	0.0759494	0.0295359	0.0253165	0.0253165	0.0253165	0.201202	0.0953753
69	WellD02	69	251.098	10.939	0.126912	0.00106144	0.0435647	1.86461	0.00631419	1.02072	0.650892	0.718526	1.77777	0.649684	3.40678	-0.103102	-11.7477	22.5937	13.8973	6.5955	5.69343	10.2681	15.0995	8.94611	3.92405	12.9075	12.5466	1.26785	0	0	0	0	0	0	0	0	0	0.0126582	0	0	0	0	0	0	0	0	0	0.143037	0.249826
70	WellD02	70	1444.54	15.0514	0.0511732	0.00116406	0.0104195	23.4552	0.02426	5.87213	0.562308	0.901378	4.82684	134.574	3.70096	-0.188146	-115.463	15.4988	7.59569	3.43651	4.29745	3.84691	4.92933	2.73917	0.850962	-0.667176	0.425185	5.3391	6.20839	6.75495	7.43892	8.36306	8.80183	9.10298	9.49395	10.4713	12.1912	0.35443	0.291139	0.253165	0.21097	0.160338	0.139241	0.122363	0.0970464	0.0506329	0.0168776	0.332867	0.312777
71	WellD02	71	1493.95	10.0247	0.934953	0.652524	0.0067102	12.3179	0.00597718	6.07297	0.562371	0.681019	2.05349	149.75	2.48877	0.707145	-124.954	4.75437	1.49247	-0.048765	0.433622	-0.760778	-1.41702	-1.46182	-1.35752	-1.78533	-1.59618	4.72298	5.34685	5.34685	5.38512	5.63343	6.24728	0	0	0	0	0.49789	0.421941	0.421941	0.413502	0.320675	0.0379747	0	0	0	0	0.282423	0.194253
72	WellD02	72	1490.07	13.2929	0.93067	0.549739	0.00892101	12.0177	0.00455745	6.05721	0.540221	0.649853	2.07947	151.345	2.49901	0.698747	-121.335	4.83077	1.66372	-0.0674486	0.560933	-0.823322	-1.73329	-1.3205	-1.26658	-1.92109	-1.80354	4.73113	5.24113	5.26527	5.2837	5.57673	6.08159	0	0	0	0	0.49789	0.434599	0.43038	0.42616	0.308017	0.0126582	0	0	0	0	0.282315	0.187662
73	WellD02	73	989.576	16.6054	0.633127	0.199634	0.0167803	9.97797	0.0926756	4.02267	0.233272	0.646991	5.05558	46.4449	4.12321	0.373283	-72.8028	18.028	7.8989	12.3535	6.80314	4.12211	4.43943	1.98855	6.75812	0.791626	5.96876	2.6146	4.22119	4.36514	4.70423	5.33701	0	0	0	0	0	0.139241	0.0632911	0.0590717	0.0421941	0.00843882	0	0	0	0	0	0.407143	0.392689
74	WellD02	74	320.521	11.4402	0.269593	0.277938	0.0356925	4.11524	0	1.30293	0.262339	0.777691	11.5032	4.0302	6.12655	0.0429376	-17.5189	53.2667	1.3145	20.039	5.14936	4.3561	3.10963	3.85703	11.7817	4.66646	0.221648	1.1996	0	0	0	0	0	0	0	0	0	0.021097	0	0	0	0	0	0	0	0	0	0.566876	0.263132
75	WellD02	75	504.756	39.755	0.146106	0.0676644	0.0787608	11.7608	0.024886	2.05185	0.609991	0.906378	3.46584	10.1081	3.41643	-0.100509	-5.84975	12.3513	13.5855	12.1427	11.3006	5.8159	11.462	4.31112	7.15633	5.84437	13.9119	4.23598	5.15454	5.77301	6.19932	6.5151	6.56598	7.4668	0	0	0	0.122363	0.092827	0.0759494	0.0632911	0.0548523	0.0506329	0.00843882	0	0	0	0.750437	0.664063
76	WellD02	76	473.15	14.4372	0.000202533	0.0296858	0.0305129	1.98303	0.026324	1.92337	0.409311	0.656423	-0.107036	1.76487	0.922426	-0.251807	-28.312	0.194176	-0.753515	-0.599974	-0.780459	0.164041	0.110648	-0.272586	0.453034	1.23425	0.250319	1.29044	0	0	0	0	0	0	0	0	0	0.00843882	0	0	0	0	0	0	0	0	0	0.160228	0.144255
77	WellD02	77	3086.95	213.026	0.858668	0.817649	0.0690085	35.2436	0.0216059	12.5486	0.950314	0.741227	0.949719	380.727	1.69471	0.61698	-65.8803	1.6837	1.33362	0.699793	0.359065	0.198338	0.361696	-0.530658	-0.299205	-0.590499	-1.37357	8.33453	8.98037	9.47007	9.94896	10.3087	10.6457	11.2367	12.3992	13.0271	13.6444	0.594937	0.544304	0.506329	0.468354	0.438819	0.409283	0.35865	0.274262	0.236287	0.202532	0.439386	0.190421
78	WellD02	78	181.814	8.27061	0.207852	0.0752293	0.0454894	1.56158	0.0202784	0.739081	0.562974	0.762878	0.430862	0.240315	2.17661	-0.0269378	-8.15628	10.8742	9.3269	14.0079	5.69476	7.69575	14.4098	11.4387	9.8425	7.90232	6.50628	1.08557	0	0	0	0	0	0	0	0	0	0.00843882	0	0	0	0	0	0	0	0	0	0.236992	0.130235
79	WellD02	79	4372.57	285.434	0.0302666	0.0520367	0.0652783	35.2887	0.0708472	17.7747	0.828993	0.747352	0.445461	438.119	1.29982	-0.214174	-109.628	0.601823	0.0690847	0.864095	-0.1916	0.69799	0.616916	0.0562716	0.255216	0.921978	1.45692	8.26474	9.14662	9.96714	10.547	11.2524	12.2939	13.8908	15.1567	16.6738	17.2724	0.772152	0.683544	0.607595	0.556962	0.49789	0.421941	0.329114	0.274262	0.223629	0.206751	0.250699	0.0413284
80	WellD02	80	461.484	37.5268	0.0835657	0.00110717	0.0813177	3.64453	0.0104763	1.87595	0.777498	0.817141	0.440908	2.13426	1.90443	-0.135568	-4.16829	4.69644	8.37668	7.2153	6.64456	7.54972	2.93323	9.36997	3.34121	1.22178	8.41177	1.7149	2.73654	3.12021	0	0	0	0	0	0	0	0.109705	0.0295359	0.00843882	0	0	0	0	0	0	0	0.296178	0.237624
81	WellD02	81	3392.83	180.523	0.640541	0.631046	0.0532072	29.4299	0.02041	13.792	0.851595	0.791878	1.01869	437.124	1.7552	0.412038	-126.02	2.04563	0.741807	-0.691464	-0.438735	-1.47349	-1.00269	1.06097	0.533678	-0.249406	-0.290749	8.83333	9.89311	10.1223	10.3448	10.5875	10.7675	11.2788	12.3171	13.6314	14.2852	0.628692	0.548523	0.531646	0.514768	0.493671	0.476793	0.42616	0.333333	0.248945	0.21519	0.367506	0.154532
82	WellD02	82	2540.82	469.321	0.827715	0.168306	0.184712	43.2436	0.0454848	10.3286	1.06975	0.946331	1.26307	280.507	1.91486	0.590628	239.757	2.79377	2.65214	2.09748	3.93488	2.62984	2.61177	1.66986	1.62633	1.74539	0.0173471	10.1668	11.5546	11.5546	11.967	12.4627	13.5722	13.8141	14.2539	15.209	15.5765	0.400844	0.345992	0.345992	0.329114	0.308017	0.265823	0.257384	0.240506	0.206751	0.194093	0.587762	0.518492
83	WellD02	83	199.785	13.03	0.257574	0.335579	0.0652202	2.02883	0.00640634	0.812135	0.721472	0.825104	0.387341	0.301989	2.12232	0.0373935	-5.02057	7.95033	6.59879	5.59862	14.8424	21.1216	6.83073	15.4114	14.369	8.6365	10.6655	1.22439	0	0	0	0	0	0	0	0	0	0.0168776	0	0	0	0	0	0	0	0	0	0.226156	0.368646
84	WellD02	84	755.832	185.323	0.637513	0.049963	0.24519	26.739	0.0124548	3.07249	1.08652	0.838485	7.9019	59.6086	4.63099	0.388259	117.033	24.4535	30.7668	21.7319	25.0426	17.8804	28.0221	26.4145	10.0647	15.4756	16.5103	7.80973	8.54454	11.7226	12.8748	12.8748	13.4043	13.9416	14.4941	15.7159	15.7159	0.122363	0.109705	0.07173	0.0632911	0.0632911	0.0590717	0.0548523	0.0506329	0.0421941	0.0421941	0.625227	0.555512
85	WellD02	85	409.37	8.9357	0.274176	1.45e-06	0.0218279	11.7174	0.0251593	1.66411	-0.039268	0.668549	19.0555	38.3062	7.52269	0.0181575	-28.0509	57.5333	47.8637	34.7367	24.8552	16.1964	10.551	12.3084	9.73837	8.81364	5.79541	3.42582	5.39349	5.39349	5.39349	5.5262	0	0	0	0	0	0.0337553	0.0168776	0.0168776	0.0168776	0.0126582	0	0	0	0	0	0.565172	0.152307
86	WellD02	86	360.603	8.178	0.192312	0.129072	0.0226787	2.57386	0.0332798	1.46587	0.521051	0.69417	-0.0182465	1.07795	1.09301	-0.0568164	-24.4025	1.06409	-0.48785	2.86102	4.16529	3.12243	3.10071	-0.416398	4.12853	3.4282	-0.166395	1.43664	0	0	0	0	0	0	0	0	0	0.00421941	0	0	0	0	0	0	0	0	0	0.172515	0.183789
87	WellD02	87	302.016	12.1451	0.0911068	0.0267703	0.0402134	3.93024	0.0447105	1.22771	0.530051	0.720876	6.06549	1.51266	5.98265	-0.148959	-15.1421	48.5106	4.92826	33.9753	9.53919	11.8797	11.3773	12.1055	14.081	8.88115	9.59304	1.50357	2.10593	0	0	0	0	0	0	0	0	0.021097	0.00421941	0	0	0	0	0	0	0	0	0.469859	0.219279
88	WellD02	88	491.506	10.5392	0.0425081	0.0359038	0.0214426	2.23642	0.0109925	1.99799	0.295233	0.786114	1.02587	3.97425	2.09525	-0.209508	-33.8684	5.98405	3.09004	0.832059	0.694155	-0.426204	-0.307668	-1.09068	-0.631747	-0.95154	-0.661064	1.10926	0	0	0	0	0	0	0	0	0	0.0168776	0	0	0	0	0	0	0	0	0	0.261378	0.275502
89	WellD02	89	1233.57	12.9622	0.0120524	0.280013	0.0105078	12.4429	0.0170984	5.01453	0.139605	0.606682	2.61126	126.575	2.76705	-0.183885	-98.4913	6.3974	5.96678	2.48749	10.0375	-0.623126	0.112758	3.72475	2.84168	0.609604	-0.927847	3.55995	4.94104	5.01957	5.06332	5.68551	0	0	0	0	0	0.244726	0.151899	0.147679	0.14346	0.0675105	0	0	0	0	0	0.400427	0.0540131
90	WellD02	90	504.588	13.6161	0.39926	0.216057	0.0269845	4.45739	0.0201235	2.05117	0.174331	0.739436	2.7065	11.7772	2.97238	0.167523	-31.9735	8.01367	4.18778	3.15455	9.58223	5.16763	0.293859	4.21176	6.35636	3.59616	6.17076	1.42689	2.16257	0	0	0	0	0	0	0	0	0.0970464	0.00843882	0	0	0	0	0	0	0	0	0.48861	0.151779
91	WellD02	91	235.171	14.3762	0.308287	0.144997	0.0611309	2.41971	0.00988057	0.95598	0.678244	0.664023	-0.150023	0.32321	1.07689	0.0678734	-6.8715	1.43069	3.33084	5.16186	11.9934	18.1217	8.78065	13.1659	14.6245	9.63311	10.606	1.34555	0	0	0	0	0	0	0	0	0	0.0168776	0	0	0	0	0	0	0	0	0	0.244282	0.0972264
92	WellD02	92	1079.31	8.46623	0.948131	0.660656	0.0078441	25.177	0.0234789	4.38745	0.844743	0.72821	5.3024	131.146	3.95578	0.703114	-89.0497	14.897	14.2779	10.403	7.41135	7.89662	3.41634	4.12552	1.34931	0.796282	2.29204	8.39823	9.86986	9.86986	10.1806	10.4586	10.5994	11.3786	11.639	11.7573	11.7573	0.219409	0.181435	0.181435	0.172996	0.164557	0.160338	0.135021	0.126582	0.122363	0.122363	0.558111	0.129388
93	WellD02	93	311.824	14.743	0.116821	0.190502	0.04728	2.92383	0.00570445	1.26758	0.438179	0.751152	3.62879	1.50779	4.47048	-0.134564	-13.4302	29.1279	7.36802	9.97232	12.697	16.0157	15.6102	17.2811	12.4688	13.3882	12.9364	1.67384	3.17926	3.17926	0	0	0	0	0	0	0	0.0253165	0.00421941	0.00421941	0	0	0	0	0	0	0	0.446024	0.241637
94	WellD02	94	184.847	13.6794	0.0832611	0.341728	0.0740041	2.59755	0.0145142	0.75141	0.621224	0.757009	0.409596	0.264039	2.05902	-0.133405	-3.0215	8.15763	14.3753	25.1841	25.9061	24.4762	16.6357	21.5511	16.033	12.7531	11.2841	1.36815	0	0	0	0	0	0	0	0	0	0.0126582	0	0	0	0	0	0	0	0	0	0.235277	0.217517
95	WellD02	95	4241.83	119.581	0.195251	0.0565037	0.0281909	40.1504	0.0207896	17.2432	0.494721	0.60865	0.82386	723.885	1.62212	-0.0429693	-263.668	1.1061	-0.100018	-0.903729	-0.387314	-0.878903	-0.808029	0.28027	-0.292162	0.466598	-0.232766	10.3269	11.0965	11.3337	11.3337	11.3727	11.5743	11.8095	12.0995	12.2616	13.5535	0.873418	0.801688	0.780591	0.780591	0.776371	0.751055	0.7173	0.670886	0.64135	0.434599	0.24667	-0.063313
96	WellD02	96	3181.85	84.841	0.128127	0.000661935	0.0266641	44.3057	0.0302519	12.9343	0.725781	0.686007	1.53361	548.388	2.16501	-0.121443	-202.639	3.24792	0.761129	-0.491647	-0.215218	-1.28466	-0.445441	-0.796705	-1.11988	-1.20826	-0.775453	10.1132	10.7041	10.8111	10.8598	10.8598	10.8943	11.0109	11.1081	11.2935	11.9252	0.71308	0.666667	0.658228	0.654008	0.654008	0.649789	0.632911	0.616034	0.57384	0.421941	0.235926	-0.0158107
97	WellD02	97	4702.39	162.447	0.288156	0.00154256	0.0345457	43.2513	0.0698923	19.1154	0.603118	0.687573	0.613518	638.074	1.42396	0.0439001	-262.414	0.909368	0.92771	-0.086198	-0.0549958	0.250975	-0.329888	-0.949741	-0.372923	-0.31373	0.193819	9.04751	10.2779	10.5944	10.7297	10.8584	11.4558	11.8822	12.3192	12.6066	14.7166	0.780591	0.670886	0.64557	0.632911	0.620253	0.556962	0.514768	0.468354	0.434599	0.257384	0.181731	0.0645353
98	WellD02	98	207.834	13.1002	0.0640297	0.374645	0.0630323	0.899533	0.0135887	0.844853	0.789506	0.670255	-0.028921	0.249501	1.47361	-0.160838	-5.67754	5.13306	1.50715	1.10281	-0.318003	-0.780495	0.770789	0.70086	3.65939	3.22619	2.83306	0	0	0	0	0	0	0	0	0	0	0	0	0	0	0	0	0	0	0	0	0.150873	0.091294
99	WellD02	99	1962.56	125.717	0.524716	0.649177	0.0640576	14.8912	0.0326342	7.9779	0.374723	0.852485	1.70646	253.676	2.25456	0.287277	-51.6005	3.62089	1.01531	1.5298	0.726829	1.51311	-1.02192	-1.05826	3.31253	8.70044	1.55354	4.71325	6.35054	6.35054	6.46666	6.5175	7.62942	8.03672	9.28664	9.79043	0	0.308017	0.202532	0.202532	0.194093	0.189873	0.0843882	0.0590717	0.021097	0.0126582	0	0.449329	0.189038
100	WellD02	100	1801.19	219.629	0.321315	0.0367947	0.121935	27.0988	0.035019	7.32193	1.05839	0.804025	4.25193	128.616	3.65469	0.07295	56.8915	16.5148	10.7185	8.40203	3.18683	3.24251	2.77369	4.38682	1.20614	1.95311	1.40398	4.91226	6.32926	8.4278	9.89319	10.9091	11.7882	12.2538	12.7174	13.308	13.6328	0.607595	0.43038	0.278481	0.21519	0.181435	0.156118	0.14346	0.130802	0.113924	0.105485	0.457618	0.311833
101	WellD02	101	436.341	9.59272	0.211248	0.133096	0.0219844	2.76437	0.0260815	1.77375	0.449661	0.72564	-0.210797	0.921627	1.08204	-0.0144857	-29.8307	2.46392	1.1635	5.65765	3.97144	7.51328	9.10379	9.22526	12.1527	10.1279	7.36974	1.24976	0	0	0	0	0	0	0	0	0	0.021097	0	0	0	0	0	0	0	0	0	0.186517	0.124529
102	WellD02	102	1095.79	177.169	0.420443	0.340903	0.161681	28.557	0.0374825	4.45445	0.913878	0.693266	8.31253	139.331	4.86362	0.172937	78.1642	25.2366	19.4919	9.98254	10.529	5.0025	10.3276	6.90096	6.09889	2.84753	1.13957	6.21337	7.36555	8.36324	9.20891	10.5682	11.1898	11.5145	11.8042	11.9415	12.587	0.341772	0.274262	0.227848	0.194093	0.151899	0.135021	0.126582	0.118143	0.113924	0.0886076	0.358847	0.158792
103	WellD02	103	1095.34	146.061	0.798004	0.0510231	0.133348	18.3998	0.0149736	4.4526	0.588474	0.787771	5.13139	101.431	3.84943	0.610329	47.0975	15.248	13.6768	6.82832	6.60574	5.26754	5.86631	1.70567	3.15258	6.16208	5.91799	5.23411	6.59209	6.80356	7.09426	7.44601	8.74018	11.048	12.0995	12.0995	12.0995	0.223629	0.164557	0.156118	0.14346	0.126582	0.0759494	0.0379747	0.0295359	0.0295359	0.0295359	0.524932	0.372097
104	WellD02	104	4050.66	2160.68	0.812184	0.739478	0.533414	39.9822	0.0931709	16.4661	1.73912	0.967572	0.24909	291.306	1.07367	0.560292	1794.7	0.392233	-0.122066	-0.187297	-0.847773	-0.630149	-0.865687	-0.808173	-1.1295	-0.640113	-0.887929	16.8874	18.1409	19.3984	20.5222	20.9113	21.0356	21.1554	21.264	21.3727	21.8866	0.675105	0.624473	0.578059	0.540084	0.527426	0.523207	0.518987	0.514768	0.510549	0.489451	0.648181	0.600369
105	WellD02	105	335.681	8.7524	0.0332652	0.00901531	0.0260736	2.74809	0.0204124	1.36456	0.551696	0.73541	-0.121654	0.691665	1.16425	-0.20844	-21.5764	1.21729	1.40648	4.10015	11.7986	11.7474	4.80677	4.68695	9.23036	4.1856	4.47952	1.38535	0	0	0	0	0	0	0	0	0	0.00843882	0	0	0	0	0	0	0	0	0	0.105727	0.0700939
106	WellD02	106	351.951	9.84131	0.0325731	0.0321632	0.0279622	3.06574	0.00828187	1.43069	0.413617	0.595778	6.3349	2.45618	5.55413	-0.195093	-21.9575	43.4966	22.72	4.66983	8.42611	11.3347	6.36075	8.83146	3.14344	9.55118	8.0778	1.30842	0	0	0	0	0	0	0	0	0	0.0253165	0	0	0	0	0	0	0	0	0	0.39601	0.0270998
107	WellD02	107	3922.72	14.9583	0.0250088	0.0593102	0.00381324	17.1301	0.0917045	15.946	0.228372	0.712352	0.128186	194.983	1.05472	-0.204363	-339.459	0.522829	-0.269142	-0.2938	0.530164	-0.648463	-0.242159	-0.272677	-0.687661	-1.05143	-0.42231	3.64117	4.10152	4.71775	5.37554	6.14541	6.72941	7.43364	0	0	0	0.793249	0.654008	0.472574	0.308017	0.168776	0.0886076	0.0337553	0	0	0	0.301103	-0.0106441
108	WellD02	108	248.07	7.15396	0.483446	0.0716805	0.0288385	2.14506	0.0136782	1.00842	0.561543	0.745005	0.0256892	0.388946	1.50544	0.261355	-15.2592	3.75223	4.57093	1.94209	1.71272	3.05111	4.01383	3.34545	3.3835	9.37086	3.34523	1.00922	0	0	0	0	0	0	0	0	0	0.00421941	0	0	0	0	0	0	0	0	0	0.369522	0.161361
109	WellD02	109	1485.75	12.4655	0.00113705	0.0190646	0.00839003	16.109	0.00946097	6.03962	0.579266	0.695108	2.79816	126.97	2.79218	-0.222201	-121.772	8.10258	1.56929	1.53013	-0.0364581	-0.761239	-0.32398	0.246453	-0.0975908	-0.546318	-1.12884	5.00988	5.82801	6.23275	6.53203	6.80094	7.18689	8.08526	8.43348	9.56834	0	0.493671	0.400844	0.35865	0.324895	0.28692	0.223629	0.0886076	0.0548523	0.00843882	0	0.465054	0.179958
110	WellD02	110	2444.82	416.684	0.533548	0.562199	0.170435	32.2649	0.0234277	9.9383	1.00241	0.879875	1.28565	125.903	2.1852	0.313027	195.794	5.51811	2.59002	6.7479	1.4501	2.44776	1.73554	1.38625	1.09036	0.605932	0.390218	6.75247	8.12901	9.04051	10.1311	10.7419	12.3154	12.4423	12.8852	13.4504	13.8749	0.531646	0.421941	0.362869	0.303797	0.274262	0.21097	0.206751	0.189873	0.168776	0.151899	0.477946	0.337304
111	WellD02	111	176.757	16.4164	0.415278	0.192006	0.0928753	2.72025	0.00770342	0.718526	0.760323	0.847707	2.31861	0.512861	3.05726	0.16788	0.446363	15.9315	6.05446	8.20285	4.59787	10.9937	8.02491	8.88455	5.77972	6.92282	4.63501	1.3631	0	0	0	0	0	0	0	0	0	0.0126582	0	0	0	0	0	0	0	0	0	0.414522	0.277066
112	WellD02	112	438.344	11.4192	0.785616	0.000551499	0.0260507	22.375	0.0234454	1.78189	0.314017	0.735788	26.4277	49.2014	8.7402	0.541057	-28.1852	80.8545	45.6109	35.5858	24.5371	19.32	14.6849	12.1571	9.71	8.35361	6.93699	6.53208	9.06349	9.06349	9.06349	9.06349	9.06349	9.83713	9.83713	10.0071	10.369	0.0506329	0.0337553	0.0337553	0.0337553	0.0337553	0.0337553	0.0253165	0.0253165	0.021097	0.0126582	0.480258	0.180097
113	WellD02	113	206.941	14.6698	0.38332	0.499204	0.0708885	2.81484	0.00835234	0.841225	0.736939	0.774389	0.916433	0.53066	2.26961	0.151056	-4.0274	6.96403	0.884055	12.3861	4.96135	5.08285	2.13321	1.23964	2.03734	2.47253	2.01067	1.26571	0	0	0	0	0	0	0	0	0	0.00421941	0	0	0	0	0	0	0	0	0	0.341693	0.257383
114	WellD02	114	479.846	9.67259	0.0499084	6.39e-05	0.0201577	5.5678	0.0185847	1.95059	0.330481	0.680433	15.154	6.56006	8.50434	-0.181104	-33.6815	86.871	38.3308	5.70566	2.42718	1.25565	2.94446	2.96687	4.68907	2.85849	-0.202786	1.29541	2.12226	0	0	0	0	0	0	0	0	0.0464135	0.00421941	0	0	0	0	0	0	0	0	0.505467	0.103295
115	WellD02	115	558.388	302.403	0.998296	0.212898	0.541564	58.383	0.0131947	2.26987	1.3342	0.700483	28.2496	104.243	8.90011	0.726525	251.952	85.3497	80.9897	38.6247	55.1542	31.8383	34.7152	29.0287	24.8741	21.8077	13.2077	11.4666	22.3445	23.8701	25.5887	25.5887	25.5887	25.5887	25.5887	25.5887	27.0601	0.122363	0.0590717	0.0548523	0.0506329	0.0506329	0.0506329	0.0506329	0.0506329	0.0506329	0.0464135	0.682894	0.429495
116	WellD02	116	501.338	14.9275	0.00422071	0.0884598	0.0297752	11.6274	0.00625768	2.03796	-0.0411109	0.649428	26.6503	19.1571	9.52733	-0.236029	-30.3684	100.374	49.5123	14.3756	23.9853	3.91952	-0.878867	6.72474	9.88516	5.41909	1.03852	2.00195	5.32998	5.32998	5.32998	5.32998	0	0	0	0	0	0.0253165	0.00421941	0.00421941	0.00421941	0.00421941	0	0	0	0	0	0.554753	0.143845
117	WellD02	117	1241.62	143.444	0.556178	0.31682	0.115529	23.3393	0.0463767	5.04725	1.01671	0.957699	4.20061	96.0828	3.3941	0.320654	31.2629	13.3144	7.21495	4.20083	4.43214	2.29707	2.03303	1.83568	0.898437	2.50001	2.66216	9.2592	10.8093	11.1959	11.3668	11.5274	11.849	11.9925	12.6316	12.7655	13.979	0.232068	0.194093	0.185654	0.181435	0.177215	0.168776	0.164557	0.14346	0.139241	0.101266	0.511149	0.520815
118	WellD02	118	296.321	14.9844	0.189123	0.0989555	0.0505682	2.92638	0.0444094	1.20456	0.50709	0.54454	0.016547	0.566805	1.43295	-0.0366353	-11.7882	3.88038	6.95485	7.91572	12.1733	7.65139	6.28104	14.7303	12.8203	8.08496	4.64768	1.35345	0	0	0	0	0	0	0	0	0	0.0168776	0	0	0	0	0	0	0	0	0	0.119224	0.0212508
119	WellD02	119	2730.48	269.051	0.255194	0.0465606	0.0985363	24.8169	0.0100844	11.0995	0.758524	0.738919	1.80344	267.468	2.37599	0.0353695	22.3525	5.5347	1.97703	0.769953	-0.0949811	0.0841262	-1.04318	-0.731698	-1.17618	-1.00767	1.16273	6.39161	7.59718	7.98983	8.45955	8.89737	9.59954	9.88839	10.2589	10.9181	11.7814	0.666667	0.535865	0.49789	0.451477	0.405063	0.337553	0.308017	0.265823	0.194093	0.118143	0.277322	0.0762945
120	WellD02	120	1134.6	138.075	0.090481	0.089566	0.121694	22.3029	0.03192	4.61221	0.547587	0.817629	8.72444	120.041	4.9955	-0.145757	35.563	27.912	13.3101	6.78528	7.16045	6.59627	1.87286	3.10973	3.45088	0.539651	3.62834	4.9704	6.53941	7.80592	8.66515	9.50834	9.6937	9.82923	10.0447	10.2207	11.0006	0.28692	0.198312	0.151899	0.126582	0.105485	0.101266	0.0970464	0.0886076	0.0801688	0.0337553	0.278792	0.167757
121	WellD02	121	306.575	13.8121	0.213505	0.247328	0.0450528	2.56385	0.0242224	1.24624	0.488485	0.569484	4.9946	1.35327	5.52094	-0.039917	-13.887	46.0747	-0.00813362	15.0327	7.15034	14.8781	6.04341	10.7191	8.48538	1.89549	7.52103	1.21082	0	0	0	0	0	0	0	0	0	0.021097	0	0	0	0	0	0	0	0	0	0.416729	0.119545
122	WellD02	122	218.829	13.0553	0.16134	0.188797	0.05966	2.44191	0.023563	0.889548	0.703927	0.64006	0.305354	0.37485	1.93609	-0.0828966	-6.71587	5.66391	7.88245	12.8505	16.9582	19.8705	14.2716	16.3461	13.7398	10.1925	10.1415	1.36454	0	0	0	0	0	0	0	0	0	0.0168776	0	0	0	0	0	0	0	0	0	0.22509	0.140416
123	WellD02	123	2361.42	348.889	0.394595	0.388262	0.147745	39.3771	0.0277114	9.59928	1.51416	0.955115	1.63161	169.599	2.16491	0.148662	135.534	5.45799	3.83104	4.4991	2.44582	1.54287	2.80017	2.77914	2.38355	1.24261	0.728867	10.9851	12.5632	12.9336	13.6057	14.093	14.4756	15.1556	15.7597	16.2828	17.6431	0.535865	0.459916	0.443038	0.413502	0.392405	0.375527	0.345992	0.320675	0.299578	0.248945	0.68825	0.616876
124	WellD02	124	997.461	11.9063	0.54786	0.514841	0.0119366	22.0267	0.0284565	4.05472	0.760747	0.653074	10.3283	149.632	5.505	0.294766	-78.2143	30.8707	14.0224	8.15582	5.40901	3.5912	2.1282	1.29819	0.333882	-0.205918	-0.582915	8.94256	9.79082	9.91856	10.0298	10.0298	10.1061	10.1061	10.1916	10.323	10.4619	0.2827	0.253165	0.248945	0.244726	0.244726	0.240506	0.240506	0.232068	0.21519	0.164557	0.259377	0.0099999
125	WellD02	125	324.153	12.7365	0.227166	0.306671	0.0392918	8.62135	0.0243504	1.31769	0.242463	0.668819	31.1574	11.2138	10.0533	-0.024123	-16.5507	108.236	23.1005	12.7648	13.5909	16.7145	4.30953	16.5715	14.5057	2.06583	6.863	1.97587	4.23965	4.23965	4.23965	0	0	0	0	0	0	0.0337553	0.00843882	0.00843882	0.00843882	0	0	0	0	0	0	0.551791	0.143619
126	WellD02	126	291.628	13.6555	0.429872	0.218462	0.0468251	4.46049	0.00504713	1.18548	0.506729	0.6599	16.5295	2.10819	8.71199	0.206064	-12.6931	106.389	45.1789	23.3809	16.5234	11.4655	4.79929	4.82184	8.2489	4.41454	5.76928	1.31568	0	0	0	0	0	0	0	0	0	0.0253165	0	0	0	0	0	0	0	0	0	0.153293	0.0984739
127	WellD02	127	323.128	15.6624	0.210322	0.078246	0.0484712	2.41635	0.0105183	1.31353	0.516377	0.691029	0.998418	1.39545	2.25718	-0.0249851	-13.5322	7.61183	2.99685	1.20824	4.40384	8.06251	4.78633	6.49169	3.23344	2.34685	5.39303	1.30158	0	0	0	0	0	0	0	0	0	0.00843882	0	0	0	0	0	0	0	0	0	0.152139	0.295055
128	WellD02	128	2061.7	119.176	0.967382	0.562987	0.0578047	23.8889	0.0299207	8.38088	0.81988	0.819681	1.6601	227.603	2.19428	0.747546	-67.0986	3.84473	1.60436	0.586955	0.584316	0.00155732	0.922553	0.114508	-0.710047	-0.233467	-1.11621	6.73031	7.83448	8.07633	8.23735	8.58907	9.30706	9.95689	10.8603	11.0763	11.4301	0.459916	0.379747	0.362869	0.350211	0.320675	0.257384	0.206751	0.151899	0.139241	0.113924	0.381871	0.275675
129	WellD02	129	2017.48	223.894	0.326791	0.201297	0.110977	39.2678	0.084386	8.20112	0.846151	0.780527	4.15097	181.605	3.65605	0.0816472	41.6146	14.8062	12.357	8.3074	10.7106	17.2617	4.2438	5.44725	8.01492	0.777151	4.80103	4.6624	6.71745	8.32146	8.90651	9.73841	10.0731	10.851	11.3264	12.6597	16.3017	0.531646	0.324895	0.236287	0.21097	0.177215	0.164557	0.135021	0.118143	0.0801688	0.0379747	0.260102	0.270426
130	WellD02	130	1987.57	9.26136	0.657502	0.262864	0.00465964	17.8907	0.0318565	8.07954	0.0767356	0.739695	1.60574	197.758	2.21078	0.416902	-170.315	3.66601	5.03704	1.14163	1.64691	0.5756	2.23412	3.80789	-1.21537	1.26893	-0.364289	3.80722	4.89239	5.07149	5.20151	5.87144	6.28031	0	0	0	0	0.274262	0.189873	0.177215	0.164557	0.0801688	0.0337553	0	0	0	0	0.468813	0.244723
131	WellD02	131	983.701	361.544	0.144547	0.368698	0.367535	26.9494	0.031544	3.99878	1.24701	0.929287	7.06848	83.0181	4.19107	-0.130842	272.667	22.8536	10.4665	7.81298	8.58916	6.44533	5.26667	1.78759	3.05607	1.86283	2.72613	10.3839	11.2139	11.2139	11.2139	11.2139	11.4828	11.8745	12.2307	12.5701	13.2902	0.202532	0.185654	0.185654	0.185654	0.185654	0.177215	0.164557	0.151899	0.139241	0.113924	0.570933	0.532862
132	WellD02	132	722.486	137.69	0.207172	0.44658	0.190578	23.4449	0.0175547	2.93694	1.17392	0.653849	19.9289	69.5809	7.46629	-0.0253069	72.4132	64.8945	25.8095	19.4487	9.55917	8.924	6.95696	5.73601	3.89833	3.77454	3.21115	6.37666	7.39243	8.48846	9.60858	10.2838	10.7802	10.7802	10.7802	11.063	11.1938	0.274262	0.227848	0.185654	0.151899	0.135021	0.122363	0.122363	0.122363	0.109705	0.101266	0.331102	0.135758
133	WellD02	133	231.152	13.7781	0.284519	0.315792	0.0596063	2.56479	0.0230093	0.939642	0.65483	0.791406	0.958301	0.508472	2.73901	0.0350533	-7.10647	11.9146	7.40442	6.07743	11.1963	11.9554	10.0861	16.0955	9.80937	9.01055	9.05609	1.34914	0	0	0	0	0	0	0	0	0	0.021097	0	0	0	0	0	0	0	0	0	0.145016	0.252164
134	WellD02	134	981.891	55.1342	0.934432	0.716064	0.056151	13.2215	0.0249923	3.99143	0.468735	0.730893	6.43809	76.0506	4.55093	0.698856	-33.5797	20.002	9.27243	4.53753	3.86294	2.44244	-0.0265766	-0.583356	-0.339622	-0.565568	-1.14929	5.58732	5.92021	5.92021	5.92021	6.09752	6.33219	7.0537	0	0	0	0.236287	0.219409	0.219409	0.219409	0.194093	0.135021	0.00421941	0	0	0	0.262899	-0.00403571
135	WellD02	135	344.194	14.2138	0.285994	0.224042	0.0412958	3.38219	0.0208212	1.39916	0.502739	0.927197	1.14756	2.19277	2.22231	0.0548169	-16.8842	5.23677	5.20073	6.57565	5.74133	11.0304	11.6721	19.0086	9.65475	7.57602	10.3045	1.25745	0	0	0	0	0	0	0	0	0	0.0379747	0	0	0	0	0	0	0	0	0	0.495985	0.540648
136	WellD02	136	973.327	67.5744	0.914414	0.507174	0.0694262	14.5386	0.0217916	3.95661	0.458279	0.762796	6.58248	79.7143	4.54068	0.663649	-20.3658	20.2804	9.16728	4.73504	3.91673	2.30553	0.131054	-0.641898	-0.242611	-0.525291	-1.05925	5.07756	5.87614	5.87614	5.93239	6.03998	6.49115	7.07686	0	0	0	0.265823	0.219409	0.219409	0.21519	0.198312	0.109705	0.00843882	0	0	0	0.248557	-0.00137153
137	WellD02	137	591.514	163.897	0.98571	0.019869	0.277081	25.4942	0.0175232	2.40453	1.15853	0.771942	18.6645	44.662	7.15602	0.76481	110.454	60.9948	36.8531	53.8456	14.6813	19.7387	32.907	21.6518	24.5978	20.8144	8.209	6.43849	10.3666	10.3666	10.3666	11.3078	12.3922	12.3922	13.4679	14.0287	14.0287	0.113924	0.0632911	0.0632911	0.0632911	0.0548523	0.0464135	0.0464135	0.0379747	0.0337553	0.0337553	0.513919	0.411114
138	WellD02	138	2215.03	162.87	0.344581	0.158802	0.0735296	39.0607	0.0270216	9.00419	0.864342	0.67147	2.56699	322.343	2.62203	0.106029	-37.2577	6.93549	8.96889	5.97326	6.04774	4.41387	3.68948	0.966028	1.84429	0.57729	1.47028	8.33085	9.05379	9.16233	9.4537	9.72201	10.1462	12.7818	15.5889	16.9481	17.4559	0.57384	0.518987	0.510549	0.485232	0.459916	0.417722	0.236287	0.156118	0.130802	0.122363	0.336096	0.0851292
139	WellD02	139	650.301	137.222	0.990008	0.0884143	0.211013	27.1083	0.00717172	2.6435	1.13326	0.677564	12.5699	61.6471	6.11111	0.764339	78.4673	38.4804	30.0128	41.0363	23.9072	41.6489	33.9771	6.43489	24.5196	13.8177	18.5553	7.59425	10.1644	10.1644	10.1644	10.516	12.1587	12.6921	13.2365	13.8104	14.3633	0.101266	0.07173	0.07173	0.07173	0.0675105	0.0506329	0.0464135	0.0421941	0.0379747	0.0337553	0.426686	0.163609
140	WellD02	140	2697.1	116.955	0.356198	0.154199	0.0433633	34.0892	0.0285403	10.9638	0.633743	0.798394	1.63798	294.436	2.14349	0.112635	-126.728	4.52637	3.24704	4.41683	0.586228	1.37276	11.2735	4.60666	9.3392	8.5293	4.14408	5.79091	6.42301	6.88539	7.58052	8.63716	9.12226	10.4838	11.9176	14.4112	15.9916	0.535865	0.468354	0.417722	0.345992	0.257384	0.223629	0.14346	0.0970464	0.0548523	0.0421941	0.254498	0.216279
141	WellD02	141	1975.24	103.374	0.966513	0.691476	0.052335	21.2747	0.0476458	8.02943	0.46888	0.553445	3.14381	369.839	3.04693	0.725189	-75.0887	7.98305	2.5762	0.0910186	-0.921282	-1.51776	-1.83192	-1.95601	-1.92315	-1.9334	-1.72608	8.41853	9.13579	9.34247	9.38584	9.38584	9.41562	9.46642	9.56838	9.68233	10.2655	0.620253	0.561181	0.544304	0.540084	0.540084	0.535865	0.527426	0.49789	0.455696	0.101266	0.149832	-0.0987599
142	WellD02	142	2199.04	86.3538	0.942093	0.549729	0.0392689	20.8717	0.0449503	8.93917	0.469862	0.599229	2.57298	393.81	2.74015	0.687171	-112.329	6.3191	2.21721	-0.0359153	-0.953127	-1.5349	-1.83022	-1.90618	-1.92244	-1.85942	-1.71336	8.38884	9.30146	9.30146	9.34179	9.4146	9.47596	9.55703	9.69252	9.77114	10.2817	0.637131	0.561181	0.561181	0.556962	0.548523	0.540084	0.527426	0.489451	0.464135	0.113924	0.179567	-0.102483
143	WellD02	143	796.291	8.73587	0.983299	0.672218	0.0109707	21.8249	0	3.23696	0.8364	0.624316	10.2682	123.558	5.28789	0.726741	-63.2091	30.084	15.3995	8.33698	5.64538	3.59877	2.16605	1.0758	0.42403	0.033399	0.993803	8.51479	9.14524	9.53006	9.53006	9.85719	9.85719	10.0848	10.1408	10.4102	10.5689	0.248945	0.227848	0.21519	0.21519	0.202532	0.202532	0.189873	0.185654	0.160338	0.130802	0.358557	0.0395416
144	WellD02	144	242.672	13.4944	0.0988969	0.000130023	0.0556075	2.39313	0.00816553	0.986473	0.706527	0.743973	0.126061	0.469837	1.47345	-0.12525	-8.43106	3.10895	1.9166	7.05782	14.5586	12.4248	6.88035	7.44268	8.69297	8.76174	11.1597	1.34956	0	0	0	0	0	0	0	0	0	0.0168776	0	0	0	0	0	0	0	0	0	0.193052	0.140299
145	WellD02	145	383.452	14.996	0.398222	0.682878	0.0391079	6.98922	0.0175457	1.55875	0.192301	0.653191	22.1706	7.25061	9.22739	0.156131	-19.6489	96.3152	47.6326	11.0242	7.38925	5.82112	5.94762	11.6902	6.41579	6.18611	9.25479	1.80429	3.30514	3.64195	0	0	0	0	0	0	0	0.0295359	0.00843882	0.00421941	0	0	0	0	0	0	0	0.52454	0.101501
146	WellD02	146	2437.05	37.5941	0.912414	0.720667	0.0154261	24.0468	0.00661234	9.90671	0.460721	0.83316	1.24339	260.203	1.93637	0.670916	-182.594	2.60982	2.26888	0.117607	0.0645427	-0.251379	0.039254	0.69893	-1.50218	0.0953274	-1.50523	4.69328	5.45294	5.6372	6.06373	6.94344	7.48999	8.0663	9.62317	10.6727	11.1968	0.603376	0.489451	0.459916	0.379747	0.244726	0.172996	0.0970464	0.0295359	0.0168776	0.0126582	0.354553	0.207432
147	WellD02	147	1733.51	53.8617	0.958985	0.842343	0.0310709	22.3137	0.0433203	7.04678	0.84897	0.651399	2.23757	177.507	2.552	0.712921	-102.761	5.75248	2.34477	1.29588	2.05719	0.75895	0.513631	-0.716609	0.542826	-0.0149007	-0.412555	5.32676	5.85276	6.09418	6.42697	7.84098	8.54878	9.85157	10.9667	11.2295	11.3266	0.603376	0.531646	0.493671	0.438819	0.253165	0.194093	0.113924	0.0801688	0.07173	0.0675105	0.278924	0.201811
148	WellD02	148	311.774	18.9526	0.0891763	0.0908345	0.0607895	2.35952	0.00588581	1.26737	0.539916	0.607247	-0.239991	0.523544	0.875808	-0.168207	-9.21621	0.282208	1.64495	1.94544	7.5557	12.8656	6.83088	11.8325	9.88606	10.3076	9.18386	1.31821	0	0	0	0	0	0	0	0	0	0.0253165	0	0	0	0	0	0	0	0	0	0.15986	0.148015
149	WellD02	149	1419.76	616.781	0.000981672	0.234953	0.434425	32.1567	0.0227212	5.7714	1.42957	0.937073	3.6532	164.825	3.13536	-0.236984	488.505	10.279	6.85932	5.03307	3.29522	2.43143	3.05035	0.692356	0.874713	0.522594	1.26285	13.9691	14.2066	14.6756	14.9063	14.9063	15.0938	15.4462	15.4462	15.4462	16.0111	0.227848	0.223629	0.21519	0.21097	0.21097	0.206751	0.198312	0.198312	0.198312	0.181435	0.58364	0.465203
150	WellD02	150	1880.6	116.012	0.742126	0.365132	0.0616891	29.2053	0.0273764	7.6447	0.620462	0.840027	3.39439	199.45	3.08745	0.522438	-53.8997	10.5406	8.35487	6.19944	5.36107	3.23871	1.117	1.58465	1.3836	-0.525514	-0.193729	6.71481	8.73515	9.9005	10.5591	11.0253	11.4579	11.5523	11.8811	12.1172	12.6404	0.443038	0.320675	0.270042	0.244726	0.227848	0.21097	0.206751	0.189873	0.177215	0.147679	0.468552	0.289641
151	WellD02	151	1591.53	120.699	0.0893491	0.00269797	0.075838	26.4631	0.0088702	6.46965	1.16536	0.771265	5.7881	141.269	4.14942	-0.123827	-23.0964	20.3716	12.6141	5.08754	6.4706	2.74249	4.84431	0.979549	1.61239	-0.599116	2.56857	6.24808	7.58334	8.76951	9.90121	10.5572	10.8839	11.5417	11.8442	12.21	12.4682	0.451477	0.35443	0.28692	0.236287	0.21097	0.198312	0.172996	0.160338	0.14346	0.130802	0.311706	0.263906
152	WellD02	152	335.784	11.0508	0.183805	0.237304	0.0329106	2.80772	0.0212579	1.36497	0.452684	0.774687	0.104965	1.00914	1.32574	-0.045171	-19.2872	1.73335	2.09003	1.58826	4.61128	7.234	3.17509	2.12145	2.40673	3.98665	3.5057	1.17185	0	0	0	0	0	0	0	0	0	0.0295359	0	0	0	0	0	0	0	0	0	0.228829	0.256965
153	WellD02	153	466.797	10.3231	0.229569	0.048425	0.0221148	7.78106	0.0202895	1.89755	0.238005	0.749804	11.7934	11.3976	6.36691	-0.00479091	-31.852	46.7523	12.8457	16.5005	16.8595	6.97008	6.06251	3.25605	5.29928	2.788	1.18396	1.85645	2.92289	3.74357	0	0	0	0	0	0	0	0.0548523	0.0168776	0.00843882	0	0	0	0	0	0	0	0.7256	0.544844
154	WellD02	154	357.341	14.3799	0.456118	0.557317	0.0402415	2.70879	0.0343293	1.45261	0.424326	0.760741	0.28855	1.51019	1.42344	0.232663	-17.9058	1.9769	3.33332	3.10192	8.92303	6.77619	5.62061	3.80839	9.34643	4.75443	4.3341	1.27594	0	0	0	0	0	0	0	0	0	0.0168776	0	0	0	0	0	0	0	0	0	0.28931	0.150264
155	WellD02	155	1958.1	118.271	0.00133073	0.0817302	0.0604006	25.9054	0.00619459	7.95976	0.624013	0.714186	3.99427	275.073	3.49844	-0.24871	-58.644	11.5368	4.25365	1.51935	0.007351	-0.725645	-1.40722	-1.6566	-1.35838	-1.74691	-1.38194	6.73743	8.61933	8.8582	9.19351	9.51872	9.65243	9.65243	9.85349	10.0836	10.6511	0.603376	0.443038	0.42616	0.400844	0.375527	0.362869	0.362869	0.329114	0.274262	0.14346	0.222423	-0.0244345
156	WellD02	156	1978.33	13.2028	0.0106158	0.0121117	0.00667371	22.0412	0.00258564	8.04201	0.526415	0.679464	3.67814	278.024	3.35592	-0.192337	-165.54	10.4125	3.77151	1.06339	-0.0745179	-0.777266	-1.23351	-1.65512	-1.34661	-1.69788	-1.28382	6.56539	8.19077	8.64006	8.84897	9.13613	9.26833	9.5217	9.82937	9.95823	10.7905	0.611814	0.464135	0.43038	0.413502	0.388186	0.375527	0.341772	0.295359	0.265823	0.092827	0.166723	-0.0398705
157	WellD02	157	346.189	10.9186	0.4504	0.557123	0.0315394	3.18215	0.00743974	1.40727	0.473122	0.754261	0.0605429	1.01314	1.29671	0.224993	-20.3596	1.58384	3.82083	5.01946	17.9914	13.8315	5.53944	6.85613	9.31923	4.31456	5.92665	1.30287	0	0	0	0	0	0	0	0	0	0.0168776	0	0	0	0	0	0	0	0	0	0.160945	0.145939
158	WellD02	158	2447.64	424.076	0.621835	0.403412	0.173259	41.1555	0.069063	9.94976	1.11866	0.797282	2.88684	320.277	2.85048	0.354425	202.931	8.70825	7.21232	5.5338	5.38583	2.61834	3.17386	0.606029	0.554698	0.882076	0.0693957	8.76759	10.1113	11.4843	13.3797	13.8377	14.4048	14.7481	14.8517	15.2673	15.5564	0.590717	0.49789	0.421941	0.341772	0.324895	0.303797	0.291139	0.28692	0.270042	0.257384	0.468054	0.277584
159	WellD02	159	373.021	9.6564	0.17012	0.0374826	0.025887	3.41762	0.01153	1.51634	0.467063	0.722561	-0.182333	0.916198	0.842549	-0.0799124	-24.046	0.12385	3.49717	5.69634	16.3228	17.6913	6.31215	6.36634	6.9232	3.36663	5.24884	1.2411	0	0	0	0	0	0	0	0	0	0.0168776	0	0	0	0	0	0	0	0	0	0.178552	0.13553
160	WellD02	160	421.373	15.6784	0.367687	0.400941	0.0372079	4.01025	0.0141235	1.7129	0.349549	0.726899	0.222726	2.35354	1.25038	0.157251	-22.3927	0.751672	1.3567	4.79573	9.6548	18.9282	4.97155	3.10569	5.59311	2.78468	9.84699	1.31075	0	0	0	0	0	0	0	0	0	0.0295359	0	0	0	0	0	0	0	0	0	0.401618	0.164477
161	WellD02	161	1921.19	258.935	0.767919	0.127592	0.134779	27.4036	0.0685616	7.8097	1.0811	0.767165	3.1806	137.457	3.02347	0.514029	85.3556	12.151	7.21767	7.62631	2.03692	2.98421	4.95255	3.64456	4.61364	2.97276	2.71736	5.64907	7.43027	9.66528	10.8727	11.2447	11.8557	13.2686	13.5898	14.226	15.0721	0.586498	0.409283	0.2827	0.236287	0.223629	0.202532	0.160338	0.151899	0.135021	0.113924	0.415153	0.228106
162	WellD02	162	771.447	13.9946	0.0199491	0.00407403	0.0181408	4.19049	0.0352175	3.13596	0.207818	0.742592	1.61428	10.13	2.71827	-0.213773	-55.7056	9.7288	6.7343	6.82391	7.98342	3.89442	2.27504	6.21109	-0.686006	0.575283	1.07603	1.53101	2.16768	0	0	0	0	0	0	0	0	0.0886076	0.00843882	0	0	0	0	0	0	0	0	0.467651	0.308559
163	WellD02	163	348.57	12.0947	0.480047	0.545952	0.0346979	2.90339	0.0371362	1.41695	0.469328	0.813768	0.467391	1.87275	1.57335	0.253915	-19.3987	1.69323	2.46513	6.26187	4.78433	6.19178	3.83462	0.190372	2.91094	6.23091	2.54262	1.11302	0	0	0	0	0	0	0	0	0	0.0253165	0	0	0	0	0	0	0	0	0	0.43199	0.2874
164	WellD02	164	220.366	13.6742	0.252668	0.439579	0.0620523	3.00966	0.0137229	0.895798	0.58375	0.845406	0.629211	0.538137	1.9185	0.0188132	-6.23587	6.07071	10.3991	15.4509	27.0576	24.0003	15.1516	15.9734	12.9948	8.34016	11.2767	1.31075	0	0	0	0	0	0	0	0	0	0.0168776	0	0	0	0	0	0	0	0	0	0.226154	0.378784
165	WellD02	165	2785.83	254.696	0.354756	0.360151	0.0914254	41.3012	0.00737358	11.3245	0.961016	0.761629	2.65108	365.241	2.81127	0.114447	2.99573	8.02815	6.27136	5.92709	1.63748	2.19213	0.842301	0.158622	-0.387873	1.02065	-0.863019	10.0871	11.3869	12.3082	12.821	13.3513	13.7183	14.1468	14.6378	14.9097	15.222	0.675105	0.586498	0.531646	0.50211	0.472574	0.451477	0.42616	0.396624	0.379747	0.35865	0.395982	0.12597
166	WellD02	166	2921.47	254.271	0.359017	0.367098	0.0870353	33.8756	0.0071715	11.8759	0.88398	0.824248	1.53098	297.846	2.18705	0.116114	-9.68397	4.35649	3.06672	2.02308	2.09209	3.73982	2.48862	1.13558	2.27867	0.385343	3.19043	5.33311	7.58445	8.81693	9.67747	10.1851	10.5876	11.1545	11.4964	11.8336	12.5855	0.767932	0.485232	0.392405	0.337553	0.308017	0.2827	0.248945	0.227848	0.206751	0.156118	0.468147	0.227269
167	WellD02	167	822.874	269.001	0.754291	0.239755	0.326904	26.3959	0.0239881	3.34502	1.39268	0.827862	11.6175	63.0269	5.67157	0.528717	194.654	38.7259	17.4073	13.5379	7.35772	9.10454	8.4985	7.68027	7.39261	5.76875	11.2724	10.232	12.8068	12.8068	12.8068	12.8068	12.8068	13.284	13.7705	14.2552	14.9867	0.151899	0.118143	0.118143	0.118143	0.118143	0.118143	0.109705	0.101266	0.092827	0.0801688	0.513936	0.486968
168	WellD02	168	532.663	31.5044	0.0396613	0.00423675	0.0591451	5.41111	0.0421705	2.1653	1.10085	0.703771	0.183766	2.20934	1.6617	-0.19602	-16.6217	4.50128	10.7865	12.8111	19.6979	25.4749	17.5893	8.43455	14.073	5.37415	11.7016	2.48608	3.30658	3.70328	0	0	0	0	0	0	0	0.0801688	0.0464135	0.0295359	0	0	0	0	0	0	0	0.201794	0.183992
169	WellD02	169	413.169	10.2336	0.144721	0.0852368	0.0247685	2.27714	0.0348919	1.67955	0.487422	0.710831	-0.270243	0.933013	0.687286	-0.102441	-27.0962	0.0968319	0.146832	-0.00946064	2.30293	2.14398	3.52594	1.67462	3.62289	3.76429	9.2432	1.18834	0	0	0	0	0	0	0	0	0	0.0168776	0	0	0	0	0	0	0	0	0	0.0933856	0.0217146
170	WellD02	170	319.11	14.4598	0.156241	0.240221	0.0453128	2.49809	0.0140718	1.2972	0.553126	0.574247	-0.142547	0.63928	1.04532	-0.0914497	-14.3718	1.10164	1.58351	5.57956	14.8073	10.2948	9.95693	13.6351	7.27234	10.2494	8.68047	1.25306	0	0	0	0	0	0	0	0	0	0.0168776	0	0	0	0	0	0	0	0	0	0.0496927	0.0786882
171	WellD02	171	353.148	15.6026	0.245811	0.312726	0.0441813	5.05785	0.00834323	1.43556	0.38868	0.66485	14.5974	3.58665	8.21349	-0.0346843	-16.3044	82.9197	13.9985	28.1689	10.6374	14.056	9.97566	10.6461	10.1928	7.47156	10.7714	1.49197	2.51019	0	0	0	0	0	0	0	0	0.0337553	0.00843882	0	0	0	0	0	0	0	0	0.519486	0.222976
172	WellD02	172	2306.93	103.174	0.57253	0.514068	0.0447235	20.4821	0.0344274	9.37778	0.549743	0.642521	2.02509	225.709	2.37465	0.321039	-105.257	6.12418	3.24235	1.99321	1.37692	0.514366	-0.247108	-0.655951	-0.810394	-0.510889	-0.852206	5.29191	6.04195	6.14671	6.66155	7.66849	8.12079	9.12014	9.49076	9.73338	10.1965	0.57384	0.481013	0.468354	0.392405	0.265823	0.223629	0.139241	0.113924	0.0886076	0.021097	0.306572	0.0278879
173	WellD02	173	2357.02	55.3816	0.667355	0.707577	0.0234965	20.6695	0.0206567	9.58137	0.476285	0.629552	2.02835	292.17	2.39208	0.436092	-157.575	5.34866	2.13841	0.622326	0.443995	0.533877	-1.18055	-0.135495	-0.959236	-0.965163	-0.690386	5.7046	6.4318	6.46592	6.70592	7.61746	8.29312	9.34668	9.66814	9.87312	10.4796	0.544304	0.464135	0.459916	0.42616	0.295359	0.227848	0.14346	0.122363	0.105485	0.0379747	0.262236	0.0455742
174	WellD02	174	1872.12	12.5223	0.0147045	0.00255634	0.00668887	22.3131	0.0615919	7.61023	0.709422	0.706198	2.64648	179.876	2.79302	-0.221857	-156.624	7.74303	5.2464	2.96459	1.19762	1.12732	0.210553	0.903617	-0.587217	-1.1239	-0.521313	5.19193	6.55734	7.07403	7.2256	7.70478	8.05817	8.30016	9.57462	11.2436	11.4685	0.489451	0.35865	0.320675	0.308017	0.261603	0.227848	0.198312	0.0675105	0.0295359	0.0253165	0.312023	0.112278
175	WellD02	175	659.449	15.9745	0.0965511	0.06873	0.024224	3.90768	0.0312139	2.68069	0.594805	0.632417	-0.0682729	2.93199	1.22569	-0.133679	-43.6067	1.64791	0.453748	0.848314	1.14928	0.912647	2.10493	0.99394	2.21272	2.23958	1.36621	1.2439	2.47857	0	0	0	0	0	0	0	0	0.135021	0.00421941	0	0	0	0	0	0	0	0	-0.0114433	0.162692
176	WellD02	176	401.669	13.9172	0.0819276	0.00823063	0.0346485	2.75731	0.0208397	1.6328	0.438073	0.606891	-0.252754	0.881503	0.770748	-0.181622	-22.3736	0.282562	3.04686	5.28328	5.80378	6.8624	4.58872	4.69695	4.63771	8.72588	5.24763	1.15229	0	0	0	0	0	0	0	0	0	0.0337553	0	0	0	0	0	0	0	0	0	0.126549	0.0304209
177	WellD02	177	689.3	226.861	0.749778	0.0721764	0.329117	16.8061	0.0227131	2.80203	1.41634	0.70555	19.5368	40.8852	7.95555	0.517055	164.582	66.1776	29.8204	17.371	10.9322	9.59962	7.96361	5.59837	5.14586	3.64923	5.44528	7.4822	8.67054	8.67054	8.67054	8.67054	8.90688	9.25533	10.52	11.1131	11.5235	0.130802	0.109705	0.109705	0.109705	0.109705	0.101266	0.0886076	0.0548523	0.0421941	0.0337553	0.189284	0.109716
178	WellD02	178	657.839	141.404	0.338332	0.0532364	0.214953	20.7826	0.0300004	2.67414	0.52046	0.849695	7.48771	27.7927	4.80303	0.0791034	81.9684	25.8121	22.3007	25.3068	26.7235	18.3639	11.7092	20.7405	16.0981	21.2796	10.4991	4.73994	7.15321	7.77476	9.25549	12.002	12.002	12.9054	12.9054	13.7836	13.7836	0.122363	0.07173	0.0632911	0.0464135	0.0295359	0.0295359	0.0253165	0.0253165	0.021097	0.021097	0.694155	0.447892
179	WellD02	179	1572.16	230.297	0.091158	0.0242378	0.146484	34.0178	0.0273976	6.39091	0.876307	0.813982	3.37588	234.614	3.06019	-0.129037	88.2523	8.89325	10.5226	8.98748	8.56358	5.64034	5.70459	2.86553	4.13477	2.03302	1.84323	9.24148	10.3968	10.7004	10.8398	10.8398	11.5489	11.801	13.1658	14.5912	15.31	0.261603	0.227848	0.219409	0.21519	0.21519	0.189873	0.181435	0.139241	0.105485	0.092827	0.573707	0.329047
180	WellD02	180	610.353	12.0663	0.0185137	0.0832597	0.0197694	13.5599	0.0219632	2.48111	0.152722	0.755259	15.1952	28.0137	7.01379	-0.215476	-43.0791	54.5061	23.6339	11.5234	22.2208	5.06819	3.7393	3.77323	8.62088	1.87469	5.11528	2.08973	4.98165	4.98165	4.98165	5.56598	0	0	0	0	0	0.0801688	0.0168776	0.0168776	0.0168776	0.00843882	0	0	0	0	0	0.603671	0.271032
181	WellD02	181	1133	250.415	0.146618	0.00715389	0.221019	27.7478	0.00489958	4.6057	1.32057	0.853232	5.53903	72.6429	4.18622	-0.0831743	148.049	18.833	17.7265	10.0094	13.2374	6.65906	5.77174	6.88452	5.78467	3.66625	2.80302	6.22098	8.42954	10.0032	10.5133	12.2974	12.5429	12.5429	12.7173	13.0255	13.5093	0.324895	0.223629	0.177215	0.164557	0.126582	0.122363	0.122363	0.118143	0.109705	0.0970464	0.628587	0.460266
182	WellD02	182	346.563	11.3583	0.37014	0.326101	0.0327742	3.09516	0.0238969	1.40879	0.525114	0.646795	1.11675	1.10518	3.15915	0.164256	-19.9537	14.7108	12.5008	10.8453	7.41571	5.7084	3.77763	11.0168	9.02172	9.3025	1.12168	1.22168	0	0	0	0	0	0	0	0	0	0.0168776	0	0	0	0	0	0	0	0	0	0.344236	0.200341
183	WellD02	183	1054.21	178.731	0.979176	0.234914	0.169539	32.9913	0.0554775	4.28541	1.11971	0.744255	19.9796	57.1255	7.96973	0.738064	83.4825	86.7546	69.4999	65.7501	49.5992	40.688	31.4644	28.2368	23.9587	21.1464	18.5275	5.01002	11.9029	14.2766	15.2729	15.2729	15.2729	16.1259	16.1259	16.1259	16.1259	0.181435	0.0632911	0.0506329	0.0464135	0.0464135	0.0464135	0.0421941	0.0421941	0.0421941	0.0421941	0.514165	0.466426
184	WellD02	184	306.234	16.3693	0.412417	0.345968	0.0534536	2.30634	0.0154543	1.24485	0.663488	0.482809	-0.202443	0.478619	0.993344	0.157145	-11.299	2.25115	1.58826	4.4281	6.19526	7.48828	13.7618	8.79841	5.06997	9.35069	5.95279	1.19953	0	0	0	0	0	0	0	0	0	0.00843882	0	0	0	0	0	0	0	0	0	-0.0465818	-0.0463277
185	WellD02	185	369.091	13.2987	0.30754	0.147651	0.036031	2.67117	0.0207618	1.50037	0.487197	0.604001	0.163646	0.793135	1.90821	0.0560387	-20.0487	9.9573	2.64896	12.3267	16.2466	15.1193	14.379	13.4054	8.20024	5.90489	7.43534	1.43445	0	0	0	0	0	0	0	0	0	0.00843882	0	0	0	0	0	0	0	0	0	0.119236	0.00132515
186	WellD02	186	921.767	31.0342	0.150005	0.167729	0.0336681	20.6487	0.00998451	3.74702	0.514725	0.756481	9.91795	46.3661	5.64896	-0.0756208	-52.2475	38.2393	31.0851	28.4082	8.35987	10.8795	11.1578	8.2266	2.81113	6.74762	1.77587	2.92488	4.13073	5.39303	6.64621	7.38069	7.8929	9.26908	9.26908	9.80466	0	0.2827	0.156118	0.0886076	0.0548523	0.0421941	0.0337553	0.0168776	0.0168776	0.00843882	0	0.482663	0.242792
187	WellD02	187	259.203	11.8145	0.0880574	0.00700474	0.0455801	2.50496	0.0211708	1.05367	0.657768	0.689846	-0.0632049	0.42784	1.16854	-0.160589	-11.6045	2.5911	3.89921	12.1628	20.1087	17.8147	17.7336	11.6453	10.7618	10.8682	8.43131	1.27952	0	0	0	0	0	0	0	0	0	0.0126582	0	0	0	0	0	0	0	0	0	0.11899	-0.0252587
188	WellD02	188	1301.64	563.289	0.706213	0.347003	0.432754	39.5769	0.0442847	5.29121	1.46518	0.923374	5.79043	140.43	4.03324	0.459586	445.686	17.862	11.9045	6.38683	5.38027	8.81602	5.14734	3.54849	4.67652	6.31222	3.20544	11.4573	13.0561	13.71	13.9312	14.818	15.7626	16.5256	17.0613	18.8876	19.239	0.248945	0.21519	0.202532	0.198312	0.181435	0.164557	0.151899	0.14346	0.118143	0.113924	0.561335	0.472458
189	WellD02	189	904.503	182.543	0.635166	0.159364	0.201816	46.2735	0.0282072	3.67684	1.14508	0.843364	11.1181	78.0438	5.686	0.403483	100.821	36.466	30.7837	33.9745	32.3073	12.4397	31.6749	25.6346	18.182	14.2531	13.3429	7.74232	11.8591	13.351	15.8317	16.4318	17.0315	18.3541	19.0483	19.8126	20.635	0.202532	0.122363	0.105485	0.0843882	0.0801688	0.0759494	0.0675105	0.0632911	0.0590717	0.0548523	0.743049	0.649288
190	WellD02	190	2132.36	1279.4	0.864898	0.8224	0.599991	52.2523	0.0244989	8.66814	1.64643	0.922706	2.46513	339.099	2.61887	0.603883	1086.74	6.20773	4.03282	3.02991	2.50919	3.07801	3.08735	3.38838	3.91267	4.542	2.3431	21.0969	23.6565	24.0149	24.0149	24.6889	24.6889	25.0036	26.3228	26.3228	31.2564	0.291139	0.257384	0.253165	0.253165	0.244726	0.244726	0.240506	0.223629	0.223629	0.172996	0.696887	0.579898
191	WellD02	191	1357.89	394.823	0.51707	0.499938	0.290762	22.7121	0.0425945	5.51988	1.16988	0.832066	5.66563	61.6029	4.29714	0.286286	272.137	26.3524	10.2187	9.87831	7.58596	6.88121	4.10516	3.31827	2.72343	3.53263	1.92897	4.71986	6.53722	8.26599	8.98458	9.66949	10.6859	11.5244	11.9801	12.2178	13.6478	0.565401	0.362869	0.257384	0.223629	0.194093	0.156118	0.130802	0.118143	0.109705	0.07173	0.548978	0.37457
192	WellD02	192	3970.17	2513.39	0.958519	0.522707	0.633068	49.5853	0.0438095	16.1389	1.63835	0.853787	0.759006	417.681	1.50303	0.736789	2154.69	2.0502	0.234361	-0.0299508	-0.45198	-1.02446	-0.515858	-0.699594	-0.786342	-0.329529	-1.2335	20.6811	21.776	21.776	21.776	22.0243	22.0243	22.3666	22.5859	22.9079	23.3248	0.632911	0.599156	0.599156	0.599156	0.590717	0.590717	0.578059	0.56962	0.556962	0.540084	0.651697	0.628135
193	WellD02	193	410.122	7.60707	0.219344	0.00490375	0.0185483	7.56435	0.0105336	1.66716	0.22598	0.661806	24.9229	9.30875	9.72	-0.0404526	-29.4475	104.52	17.6987	4.78094	16.1853	11.5763	14.3231	8.3088	10.9085	13.2353	7.50977	1.8838	3.66749	3.66749	0	0	0	0	0	0	0	0.0295359	0.00843882	0.00843882	0	0	0	0	0	0	0	0.53496	0.128712
194	WellD02	194	262.603	14.7958	0.436666	0.272037	0.0563428	2.68983	0.0205386	1.06749	0.640933	0.770329	0.0106162	0.435894	1.46764	0.197563	-8.9304	3.61534	4.6845	8.86628	10.5241	17.0771	16.7441	10.045	10.9709	9.17406	7.12788	1.24649	0	0	0	0	0	0	0	0	0	0.021097	0	0	0	0	0	0	0	0	0	0.130509	0.168876
195	WellD02	195	276.474	12.4887	0.330752	0.178025	0.0451713	2.85917	0.0112867	1.12388	0.589851	0.815011	0.777807	0.818924	2.24881	0.104543	-12.4908	7.95542	4.02518	9.19028	13.5879	17.0322	9.18686	12.1013	9.1765	9.34651	7.75433	1.27845	0	0	0	0	0	0	0	0	0	0.0168776	0	0	0	0	0	0	0	0	0	0.30066	0.187827
196	WellD02	196	1049.47	14.5321	0.55554	0.724341	0.0138471	13.3887	0.0181043	4.26612	0.216796	0.690908	5.12707	46.5721	3.67569	0.337428	-80.2872	20.8135	1.60495	-0.89382	0.632634	-0.101119	0.768577	-0.943832	-0.642644	-0.278455	-0.916216	1.84972	2.51982	6.05182	6.05182	6.05182	6.85041	0	0	0	0	0.35865	0.105485	0.00843882	0.00843882	0.00843882	0.00421941	0	0	0	0	0.465025	0.223034
197	WellD02	197	2192.24	81.8735	0.926038	0.755852	0.037347	20.3389	0.0239512	8.91154	0.531455	0.649316	2.51689	330.594	2.72462	0.693929	-116.195	6.40085	1.51573	-0.129141	-1.16959	-0.774845	-1.61905	-1.60282	-1.88786	-1.83505	-1.79002	7.0946	7.75917	8.13904	8.42859	8.5462	8.67086	8.79975	9.02468	9.4237	10.2798	0.582278	0.518987	0.485232	0.455696	0.443038	0.42616	0.400844	0.345992	0.14346	0.0126582	0.171327	-0.0921795
198	WellD02	198	1320.45	36.0228	0.0704007	0.101804	0.0272806	15.9913	0.203051	5.3677	0.735852	0.711064	4.17281	45.4343	3.94061	-0.185195	-83.2803	21.6492	5.83326	6.64821	8.66407	3.95812	6.39804	2.29406	-0.234268	-0.416257	2.19783	3.06541	3.89789	4.68353	5.58989	6.90997	7.71953	8.58091	8.81148	9.73568	0	0.759494	0.49789	0.324895	0.185654	0.0801688	0.0506329	0.0295359	0.0253165	0.00843882	0	0.556943	0.223171
199	WellD02	199	2039.41	92.0344	0.982364	0.72829	0.045128	19.7441	0.0121611	8.29028	0.510124	0.656769	3.04096	280.658	3.00708	0.706728	-92.2263	8.30561	2.08897	0.175432	-0.838244	-0.753104	-1.55537	-1.5041	-1.79932	-1.88861	-1.78009	6.75899	7.85659	8.06846	8.32431	8.43964	8.59481	8.69564	8.95769	9.2903	0	0.578059	0.476793	0.459916	0.434599	0.421941	0.400844	0.379747	0.312236	0.135021	0	0.175079	-0.094281
200	WellD02	200	591.301	89.898	0.174861	0.0799742	0.152034	22.2917	0.0140369	2.40366	0.204708	0.670032	22.3087	89.7189	8.14702	-0.0666944	36.4739	67.5166	35.1366	21.6162	15.2903	11.4131	8.47966	6.62426	5.25043	4.23771	3.2095	8.73273	9.84768	10.2762	10.2762	10.2762	10.2762	10.2762	10.2762	10.381	10.6686	0.092827	0.0801688	0.0759494	0.0759494	0.0759494	0.0759494	0.0759494	0.0759494	0.07173	0.0506329	0.218755	0.0095208
201	WellD02	201	428.608	10.7454	0.224407	0.0893645	0.0250703	2.51169	0.0506598	1.74231	0.299073	0.692984	1.47578	3.01931	2.60985	-0.0249932	-27.9794	9.06011	9.28675	4.19336	3.2707	12.3528	1.97159	0.965694	5.50914	1.03561	8.9713	1.20016	0	0	0	0	0	0	0	0	0	0.0295359	0	0	0	0	0	0	0	0	0	0.460082	0.180887
202	WellD02	202	883.548	47.2684	0.0400429	0.0163608	0.0534984	27.2626	0.00856365	3.59166	0.788237	0.870292	7.6842	108.685	4.6265	-0.220917	-32.5602	22.4841	14.4443	10.2463	10.5002	6.07756	4.8295	8.73178	3.78381	5.18677	2.27392	7.29996	7.90556	8.34536	8.60918	8.98169	9.34226	9.69833	10.2046	10.9528	11.1599	0.181435	0.164557	0.151899	0.14346	0.130802	0.118143	0.105485	0.0843882	0.0590717	0.0506329	0.57186	0.347072
203	WellD02	203	573.487	13.5613	0.00100416	0.201034	0.0236471	16.8259	0.0288204	2.33125	0.22542	0.751331	17.9068	36.9107	7.43965	-0.239093	-38.2532	59.1848	28.4259	34.4004	18.2979	13.359	14.3455	12.053	6.21057	8.14748	6.40933	3.85511	5.10253	5.84952	5.84952	5.98204	6.34637	0	0	0	0	0.0632911	0.0421941	0.0337553	0.0337553	0.0295359	0.0168776	0	0	0	0	0.450816	0.39827
204	WellD02	204	315.161	13.9451	0.125568	0.169666	0.0442477	2.27553	0.0167916	1.28114	0.42422	0.819306	0.218893	1.16977	1.31822	-0.119504	-14.5297	1.39325	1.27779	6.89579	15.4371	22.9417	14.1173	10.4646	10.906	12.2362	8.86877	1.45307	0	0	0	0	0	0	0	0	0	0.0126582	0	0	0	0	0	0	0	0	0	0.311721	0.322431
205	WellD02	205	309.213	11.8901	0.000792944	0.00110527	0.0384528	1.77965	0.0119127	1.25696	0.788072	0.826069	0.990484	1.35134	2.21862	-0.245379	-16.0473	6.77906	11.932	7.31281	1.85115	2.67074	2.37575	0.851252	2.62433	-0.0196896	0.355991	1.2123	0	0	0	0	0	0	0	0	0	0.0168776	0	0	0	0	0	0	0	0	0	0.472986	0.499201
206	WellD02	206	2945.86	94.6801	0.0348341	0.160938	0.0321401	21.4295	0.0541222	11.975	0.379754	0.687086	1.55414	543.751	2.17795	-0.19986	-171.478	3.1173	-0.173452	-1.35306	-1.78974	-1.89903	-1.65687	-1.86406	-1.85048	-1.87744	-1.55683	8.00429	8.83316	9.44327	9.44327	9.44327	9.44327	9.47	9.87802	10.0187	10.8726	0.510549	0.451477	0.413502	0.413502	0.413502	0.413502	0.409283	0.333333	0.303797	0.105485	0.112812	-0.168256
207	WellD02	207	635.421	53.2222	0.0071367	0.152352	0.0837589	11.6677	0.00956236	2.58301	0.256284	0.626338	10.888	57.7086	5.55152	-0.217056	-4.18813	32.9665	14.8519	12.7255	13.8568	6.94901	4.1743	8.863	5.41447	1.49207	4.8801	3.29202	4.34485	4.63732	5.29854	5.56808	6.45889	0	0	0	0	0.130802	0.0843882	0.07173	0.0464135	0.0337553	0.00421941	0	0	0	0	0.398758	0.229809
208	WellD02	208	660.235	20.6436	0.334849	0.496445	0.031267	33.9824	0.0171933	2.68388	1.28363	0.634662	23.0872	69.6047	7.91084	0.102089	-39.0087	73.8933	43.361	31.4836	23.159	17.6651	12.9523	13.5208	10.3038	8.44009	5.95071	8.45171	12.4758	12.8725	13.2492	13.2492	13.9617	14.2977	14.6279	14.9275	15.222	0.172996	0.109705	0.105485	0.101266	0.101266	0.092827	0.0886076	0.0843882	0.0801688	0.0759494	0.453673	0.279868
209	WellD02	209	388.666	170.133	0.959513	0.00260904	0.437737	33.3758	0.0183698	1.57994	1.20542	0.657336	51.6193	41.9008	12.0896	0.732216	135.017	161.792	83.4937	53.4609	55.1865	29.6961	23.0014	19.7665	24.6236	21.6346	11.8145	9.75657	13.2656	14.244	14.244	14.244	15.1603	15.1603	15.1603	15.1603	15.1603	0.07173	0.0506329	0.0464135	0.0464135	0.0464135	0.0421941	0.0421941	0.0421941	0.0421941	0.0421941	0.488238	0.297345
210	WellD02	210	1109.45	420.624	0.870264	0.420113	0.379129	42.7364	0.0262228	4.50996	1.51281	0.878486	7.728	136.718	4.50709	0.636469	320.386	23.6783	12.3002	9.26319	13.5731	5.51523	10.0543	6.10427	11.5817	4.12074	7.68228	15.8701	18.2298	18.2298	18.6341	18.6341	19.0024	19.3601	20.0793	20.0793	20.7751	0.181435	0.156118	0.156118	0.151899	0.151899	0.147679	0.14346	0.135021	0.135021	0.126582	0.615225	0.672584
211	WellD02	211	343.234	13.7293	0.485308	0.52786	0.0399999	1.99571	0.0291739	1.39526	0.586372	0.648778	0.106474	0.967909	1.47433	0.226176	-17.2819	2.25823	2.3382	2.09123	0.502071	4.56601	5.61613	3.41571	4.23558	4.92279	5.91701	1.18579	0	0	0	0	0	0	0	0	0	0.0126582	0	0	0	0	0	0	0	0	0	0.22446	-0.00433352
212	WellD02	212	477.96	208.633	0.860129	0.164511	0.436508	37.833	0.0112826	1.94293	0.453693	0.700943	25.0839	50.1322	8.36743	0.612311	165.45	77.7548	73.0569	75.3596	55.6519	43.803	17.5467	29.8452	11.2036	21.7276	10.1124	9.80154	14.893	14.893	14.893	17.4098	17.4098	17.4098	17.4098	17.4098	17.4098	0.0337553	0.021097	0.021097	0.021097	0.0168776	0.0168776	0.0168776	0.0168776	0.0168776	0.0168776	0.72376	0.446776
213	WellD02	213	1777.06	437.491	0.293544	0.326859	0.246188	41.1282	0.0322183	7.22383	1.29932	0.828592	8.26598	224.355	4.76946	0.0710172	276.934	28.5883	19.5106	10.14	11.182	6.22958	2.0568	4.7276	3.83733	2.59625	1.24126	9.73314	12.6221	13.368	13.9754	13.9754	14.1053	15.4969	15.7959	16.3914	17.5732	0.421941	0.312236	0.291139	0.274262	0.274262	0.270042	0.227848	0.219409	0.202532	0.172996	0.45217	0.228911
214	WellD02	214	349.409	14.313	0.233748	0.0586145	0.0409634	2.5344	0.0122369	1.42036	0.538524	0.627216	0.40012	1.23255	1.79854	0.0213396	-17.2562	4.14691	1.17066	1.41605	5.96799	4.58897	6.87269	11.7913	10.0693	3.67553	2.73256	1.23016	0	0	0	0	0	0	0	0	0	0.0126582	0	0	0	0	0	0	0	0	0	0.304423	0.0442292
215	WellD02	215	660.162	12.4797	0.356198	0.343743	0.018904	5.80378	0.0360468	2.68359	0.616372	0.756915	1.75999	11.2377	2.57636	0.115797	-47.166	6.35124	2.49258	1.51799	-0.175188	-0.00214182	3.29538	-0.320579	-0.525075	0.529614	0.827076	1.71215	2.34127	3.59952	0	0	0	0	0	0	0	0.278481	0.0801688	0.00421941	0	0	0	0	0	0	0	0.423983	0.273252
216	WellD02	216	324.42	15.2832	0.528715	0.512915	0.0471091	2.37915	0.00654561	1.31878	0.566217	0.685429	0.895093	1.04843	2.44266	0.270537	-14.0282	11.1798	11.7571	13.222	7.62804	10.2251	11.3873	3.72845	11.5272	12.1195	9.56694	1.33031	0	0	0	0	0	0	0	0	0	0.0126582	0	0	0	0	0	0	0	0	0	0.324597	0.116972
217	WellD02	217	259.069	10.7884	0.337917	0.35698	0.0416429	2.48048	0.0194432	1.05313	0.62176	0.643544	0.0776324	0.400824	1.61323	0.0975475	-12.6185	6.79959	5.04558	17.1448	9.7256	14.1321	18.465	14.7808	11.2846	12.2435	8.00718	1.31689	0	0	0	0	0	0	0	0	0	0.00843882	0	0	0	0	0	0	0	0	0	0.0662323	0.141776
218	WellD02	218	276.749	15.8519	0.229383	0.339726	0.0572791	2.48268	0.0140973	1.125	0.614535	0.772821	0.142347	0.617999	1.40719	-0.0116786	-9.15236	3.61881	1.58486	3.39764	3.75586	8.71904	5.19108	12.0732	8.17984	8.53302	10.2893	1.21141	0	0	0	0	0	0	0	0	0	0.021097	0	0	0	0	0	0	0	0	0	0.222351	0.217699
219	WellD02	219	248.572	13.2727	0.452128	0.440241	0.053396	2.25186	0.0172753	1.01046	0.647956	0.80733	0.268632	0.592015	1.65814	0.220123	-9.18574	2.77251	3.39383	9.05729	13.5626	11.234	16.3613	12.6774	12.2364	11.9426	7.67732	1.25121	0	0	0	0	0	0	0	0	0	0.0126582	0	0	0	0	0	0	0	0	0	0.262547	0.23286
220	WellD02	220	656.976	289.16	0.888415	0.50186	0.440138	33.9978	0.0378321	2.67064	1.24715	0.70935	22.8613	106.433	8.16136	0.657859	229.802	69.5891	32.1237	34.2187	23.1274	17.9163	14.6489	11.9627	9.77997	8.08995	6.75242	7.69038	13.9389	15.4911	15.4911	15.4911	15.9693	15.9693	16.374	16.374	16.374	0.21097	0.105485	0.092827	0.092827	0.092827	0.0886076	0.0886076	0.0843882	0.0843882	0.0843882	0.472321	0.189164
221	WellD02	221	212.221	14.899	0.340532	0.441408	0.0702054	2.46262	0.0204064	0.862685	0.721722	0.748776	0.489466	0.402927	2.0058	0.11099	-4.27511	6.86817	3.61972	16.2744	14.2672	13.9867	12.5562	9.69692	9.13917	12.7886	10.501	1.1988	0	0	0	0	0	0	0	0	0	0.0295359	0	0	0	0	0	0	0	0	0	0.190344	0.256631
222	WellD02	222	240.148	12.0204	0.287705	0.107409	0.050054	2.49038	0.022617	0.97621	0.678432	0.693637	-0.027971	0.405987	1.11692	0.0406713	-9.67699	2.55014	4.04629	13.9694	16.336	13.6256	17.2663	13.0588	11.9875	12.2891	9.10996	1.40584	0	0	0	0	0	0	0	0	0	0.00843882	0	0	0	0	0	0	0	0	0	0.222105	0.0968254
223	WellD02	223	1417.56	625.824	0.150646	0.0489251	0.44148	35.4062	0.0128656	5.76243	1.47926	0.967361	2.83289	157.871	2.83443	-0.0873151	497.747	7.35066	5.65997	3.96773	3.97047	6.22081	4.1506	4.08439	1.9414	1.58283	1.57517	15.6004	19.1877	19.1877	19.1877	19.1877	19.5167	19.8207	19.8207	20.0961	20.0961	0.232068	0.185654	0.185654	0.185654	0.185654	0.181435	0.177215	0.177215	0.172996	0.172996	0.787789	0.673318
224	WellD02	224	441.052	8.28814	0.455667	0.487628	0.0187918	2.97789	0.0274243	1.79289	0.931531	0.56185	1.08625	2.11642	2.67776	0.204841	-31.5609	11.5084	2.51612	0.796907	2.07283	0.0141567	-0.896021	0.134412	1.83459	-0.626305	-1.15529	1.29069	2.16784	0	0	0	0	0	0	0	0	0.139241	0.00421941	0	0	0	0	0	0	0	0	0.280349	0.0784653
225	WellD02	225	2550.15	335.19	0.815816	0.751853	0.131439	63.0325	0.0564255	10.3665	0.959001	0.739375	3.6623	316.075	3.10305	0.608281	104.784	12.7472	28.2263	29.1006	18.7282	11.58	15.3799	2.38491	7.81254	10.1632	4.9758	6.50604	7.45568	8.0889	8.41626	9.18205	10.2969	16.03	23.5302	23.5302	24.5021	0.683544	0.578059	0.510549	0.476793	0.396624	0.303797	0.118143	0.0632911	0.0632911	0.0590717	0.43826	0.187509
226	WellD02	226	650.948	154.257	0.213041	0.477581	0.236972	21.0809	0.030988	2.64613	0.978926	0.801654	33.4346	31.3887	10.2489	-0.030415	95.4433	130.253	66.9116	39.4297	23.6705	11.228	13.0883	11.0143	8.21022	9.93556	7.62618	4.32947	6.00789	6.6454	7.33837	7.58415	7.81196	8.41184	9.56974	9.79556	0	0.21097	0.135021	0.113924	0.092827	0.0843882	0.0759494	0.0506329	0.021097	0.0168776	0	0.373557	0.202841
227	WellD02	227	941.847	8.75334	0.123531	0.510748	0.0092938	21.4032	0.0236928	3.82865	0.749578	0.707703	12.1544	97.4784	5.89037	-0.0898567	-76.3426	39.128	14.0113	9.43243	7.4681	5.16686	2.83631	3.8169	2.14484	1.02028	0.327568	4.96211	5.5293	6.02739	6.69636	7.89553	9.31769	9.80616	10.1006	10.1006	10.4341	0.375527	0.324895	0.278481	0.219409	0.139241	0.0886076	0.0759494	0.0675105	0.0675105	0.0337553	0.215344	0.0703354
228	WellD02	228	242.801	13.7386	0.190243	0.198884	0.0565835	1.68097	0.0103014	0.986997	0.617546	0.588384	-0.132396	0.33558	1.1593	-0.0585105	-8.19854	2.52735	1.64338	8.09447	5.84093	9.28866	7.15166	5.90105	8.25885	13.3549	7.2121	1.1542	0	0	0	0	0	0	0	0	0	0.00421941	0	0	0	0	0	0	0	0	0	0.0607584	-0.0194039
229	WellD02	229	277.391	72.1271	0.78389	0.487763	0.26002	17.2494	0.0116263	1.12761	1.06142	0.622308	63.9808	18.9373	13.9622	0.525015	47.0648	203.471	97.4644	74.8361	54.9611	43.1175	34.3771	29.397	24.3436	21.4449	18.4738	7.47181	8.08558	8.08558	8.08558	8.08558	8.08558	8.25682	8.33834	0	0	0.0464135	0.0421941	0.0421941	0.0421941	0.0421941	0.0421941	0.0379747	0.0295359	0	0	0.244961	0.0131152
230	WellD02	230	297.234	92.5109	0.93952	0.269394	0.31124	15.5269	0.0176161	1.20827	1.26436	0.697085	28.6187	8.94807	9.75912	0.716351	65.6558	99.9597	48.9826	69.5283	50.7519	36.3566	31.0602	24.3067	23.8409	19.4933	17.8811	5.76803	7.35801	7.35801	7.75321	7.75321	8.03464	8.20833	8.46422	0	0	0.0632911	0.0464135	0.0464135	0.0421941	0.0421941	0.0379747	0.0337553	0.0253165	0	0	0.545536	0.136573
231	WellD02	231	1511.03	22.8448	0.78073	0.783826	0.0151188	5.74647	0.00805883	6.14238	0.198986	0.862746	0.258952	50.7181	1.10306	0.549203	-113.676	-0.347865	-0.201857	-0.0155359	-0.393643	1.25923	-0.79133	-0.231184	-0.890523	0.244402	-0.171572	2.02854	2.34561	0	0	0	0	0	0	0	0	0.299578	0.172996	0	0	0	0	0	0	0	0	0.400849	0.241899
232	WellD02	232	378.783	4.22543	0.0839088	0.140727	0.0111553	2.01759	0.0031933	1.53977	0.521467	0.703552	-0.161744	0.85951	1.04653	-0.19115	-29.9976	1.05303	1.1873	2.11991	0.956907	1.09339	2.51995	4.01106	0.650977	2.98942	1.79471	1.097	0	0	0	0	0	0	0	0	0	0.0168776	0	0	0	0	0	0	0	0	0	0.0995884	0.0738988
233	WellD02	233	384.229	10.6657	0.107562	0.0468642	0.0277586	12.5621	0.0231946	1.56191	-0.0353868	0.678698	35.4328	21.2877	10.5725	-0.118149	-24.0494	117.258	36.0316	6.21532	18.7435	13.4002	16.1115	13.2573	13.3491	12.9339	9.19137	2.69302	5.94014	5.94014	5.94014	5.94014	0	0	0	0	0	0.0168776	0.00421941	0.00421941	0.00421941	0.00421941	0	0	0	0	0	0.557419	0.151605
234	WellD02	234	1286.39	270.423	0.32799	0.0206943	0.210219	40.5107	0.00835864	5.22921	0.906436	0.737811	7.95006	214.6	4.80495	0.0852433	154.198	23.4864	21.2406	15.6553	7.31076	8.05695	4.88796	3.8228	4.97625	8.40779	3.43475	7.70076	10.5212	10.5212	10.5212	10.5212	10.5212	10.5862	10.9607	13.042	19.1689	0.350211	0.240506	0.240506	0.240506	0.240506	0.240506	0.236287	0.21097	0.109705	0.0421941	0.32398	-0.0053592
235	WellD02	235	348.114	14.3739	0.317923	0.231384	0.0412908	2.04311	0.0116597	1.4151	0.595484	0.61824	-0.218467	0.662497	0.901187	0.101187	-17.0782	1.03796	0.749228	2.03639	5.25207	8.45872	7.61849	4.71385	4.94182	5.92975	4.39078	1.16917	0	0	0	0	0	0	0	0	0	0.00843882	0	0	0	0	0	0	0	0	0	-0.0119702	-0.121381
236	WellD02	236	2432.1	902.128	0.955128	0.680675	0.370925	41.7026	0.0183985	9.88661	1.55818	0.97191	1.2724	246.095	1.91983	0.716613	682.387	2.93694	2.8206	3.79092	1.61193	2.68112	2.48742	1.97219	1.01874	2.67541	1.3493	14.0575	15.0197	16.0675	16.8033	17.1746	17.7325	18.6978	19.2817	20.1228	20.5434	0.35865	0.333333	0.308017	0.291139	0.2827	0.270042	0.248945	0.236287	0.219409	0.21097	0.71046	0.587716
237	WellD02	237	770.015	11.9205	0.427058	0.3241	0.0154809	13.2116	0.0146318	3.13014	0.0344176	0.77908	9.41548	75.8522	5.25721	0.180473	-57.6504	28.4488	21.0446	24.055	14.6269	14.6383	13.5414	5.60157	4.57979	5.12789	2.51992	3.27704	5.48887	5.48887	6.06011	6.06011	6.33215	0	0	0	0	0.0759494	0.0337553	0.0337553	0.0253165	0.0253165	0.0126582	0	0	0	0	0.543769	0.128261
238	WellD02	238	377.528	10.303	0.0805798	0.20918	0.0272907	7.3535	0.0257446	1.53467	0.165549	0.735035	13.6985	5.48213	7.20693	-0.189744	-23.8067	64.546	53.829	17.9731	27.2852	22.1327	21.7285	6.31367	8.7654	10.8603	6.14835	1.51812	2.5034	0	0	0	0	0	0	0	0	0.0253165	0.00421941	0	0	0	0	0	0	0	0	0.58379	0.233051
239	WellD02	239	384.337	6.64139	0.0585667	0.058916	0.0172801	9.81454	0.011794	1.56234	0.407588	0.631663	37.1137	12.383	10.9104	-0.181874	-28.0834	139.682	47.3232	41.5838	11.704	16.2714	12.7134	11.6015	6.02567	8.08464	2.80639	2.71954	3.69641	4.12667	4.7041	0	0	0	0	0	0	0.0801688	0.0464135	0.0337553	0.0168776	0	0	0	0	0	0	0.206561	0.146618
240	WellD02	240	392.056	9.48018	0.186466	0.0612891	0.0241807	3.48039	0.0105361	1.59372	0.442237	0.83363	0.438033	1.88608	1.71507	-0.0670641	-25.9421	2.7736	4.80937	18.5799	15.6678	7.84866	19.9167	11.0448	8.73375	12.363	7.53345	1.41409	0	0	0	0	0	0	0	0	0	0.021097	0	0	0	0	0	0	0	0	0	0.335779	0.296761
241	WellD02	241	3682.13	4.12261	0.428964	0.467942	0.00111963	39.7461	0.0578224	14.968	0.681935	0.687535	1.30004	473.21	2.01274	0.190406	-328.558	3.36418	0.805589	0.90212	0.928688	0.772733	-0.198262	-1.15849	-0.431781	-0.0887168	0.620485	8.65033	9.61784	10.3645	10.6576	10.9425	11.2004	11.2338	11.4077	11.8672	13.3007	0.767932	0.675105	0.611814	0.586498	0.561181	0.535865	0.531646	0.506329	0.438819	0.265823	0.193274	-0.0571202
242	WellD02	242	755.465	14.2976	0.370008	0.0399406	0.0189256	22.1579	0.0219401	3.071	0.957918	0.741471	25.6212	45.1026	8.7385	0.103051	-53.9587	93.0327	42.1777	37.0343	26.0206	21.5969	16.3909	12.5454	8.90055	7.35275	8.42427	4.4283	6.36094	10.4763	11.0506	11.0506	11.0506	11.0506	11.3667	11.3667	11.3667	0.189873	0.113924	0.0548523	0.0506329	0.0506329	0.0506329	0.0506329	0.0464135	0.0464135	0.0464135	0.220041	0.0539058
243	WellD02	243	3199.57	84.9554	0.021	0.00166487	0.0265521	47.3244	0.0378535	13.0064	0.755953	0.695267	1.72747	545.97	2.24994	-0.228	-204.126	4.0814	2.06714	2.94012	1.05662	0.541032	0.400162	-0.0677698	0.315144	0.17548	1.37643	10.6075	11.6317	11.8127	11.9226	11.9719	12.0126	12.202	12.3256	12.6858	14.6056	0.746835	0.670886	0.658228	0.649789	0.64557	0.64135	0.620253	0.603376	0.552743	0.337553	0.272105	0.0218732
244	WellD02	244	2200.9	174.882	0.0805641	0.205566	0.0794595	37.0995	0.0241688	8.94675	0.627308	0.748217	2.67799	334.858	2.75792	-0.156087	-23.9691	7.05924	5.57069	3.0379	1.44932	1.12067	0.0899896	-0.211902	-0.89781	-0.375261	-0.483398	8.76313	9.86875	10.1184	10.4261	11.1912	11.4259	11.8604	12.3667	12.5134	13.2388	0.455696	0.396624	0.383966	0.367089	0.324895	0.312236	0.28692	0.257384	0.248945	0.198312	0.347549	0.110873
245	WellD02	245	1826.79	21.4504	0.928177	0.703028	0.0117421	20.0483	0.00582501	7.42598	0.532179	0.61272	3.59256	276.95	3.23015	0.679822	-143.6	9.82316	3.12611	0.585193	-0.682292	-1.28503	-1.69376	-1.76685	-1.92569	-1.855	-1.83878	7.92749	8.57169	8.81521	8.97809	9.05463	9.26287	9.2873	9.48845	9.57143	10.1743	0.64135	0.582278	0.561181	0.544304	0.535865	0.506329	0.50211	0.447257	0.409283	0.0506329	0.185948	-0.069835
246	WellD02	246	1838.82	12.5023	0.950349	0.792714	0.00679906	20.0042	0.0381153	7.4749	0.495677	0.624341	3.63536	279.349	3.25857	0.736557	-153.636	9.85122	2.76029	0.613789	-0.567367	-0.884239	-1.63853	-1.86438	-1.92094	-1.69243	-1.18382	8.04222	8.85431	8.85431	8.99245	9.11803	9.24941	9.29406	9.45553	9.55028	10.189	0.565401	0.50211	0.50211	0.489451	0.476793	0.459916	0.451477	0.409283	0.367089	0.0421941	0.158901	-0.0200751
247	WellD02	247	1083.08	6.98256	0.271979	0.114396	0.00644693	21.9675	0.0254439	4.40278	0.833512	0.780165	10.1557	108.483	5.36788	0.0455569	-90.8741	33.27	17.3125	9.07796	4.33343	3.11929	1.15589	1.12183	0.54568	0.343794	0.327259	6.76051	6.83143	7.57786	8.89284	9.57289	10.1441	10.3402	10.622	10.8359	11.3527	0.312236	0.308017	0.261603	0.198312	0.172996	0.151899	0.14346	0.130802	0.118143	0.0843882	0.34903	0.113326
248	WellD02	248	416.169	11.7091	0.426733	0.434613	0.0281354	2.71373	0.0092788	1.69174	0.358216	0.745967	0.335213	1.87457	1.62604	0.195815	-25.8918	2.7978	0.260874	2.67944	1.40803	0.32494	4.48638	3.69167	0.278883	9.19329	5.87404	1.44064	0	0	0	0	0	0	0	0	0	0.0168776	0	0	0	0	0	0	0	0	0	0.335831	0.189706
249	WellD02	249	277.665	55.3234	0.797143	0.00136402	0.199245	5.18223	0.00439619	1.12872	0.880679	0.809971	2.14003	1.30012	3.19888	0.515695	30.2364	13.8988	18.1732	18.9823	23.5114	20.3145	23.0972	25.6052	24.1113	21.4988	17.9117	3.19628	3.66311	4.13627	4.57903	0	0	0	0	0	0	0.0379747	0.0295359	0.021097	0.0126582	0	0	0	0	0	0	0.610618	0.535019
250	WellD02	250	120.588	9.04755	0.418286	0.14916	0.0750289	2.07828	0.00618324	0.490193	0.714455	0.815906	2.41868	0.308911	3.07317	0.145056	-1.84755	11.9059	14.1108	15.3686	13.5897	23.0371	17.1409	15.034	11.6758	10.2053	8.50567	1.23743	0	0	0	0	0	0	0	0	0	0.0126582	0	0	0	0	0	0	0	0	0	0.562135	0.545816
251	WellD02	251	291.785	14.7022	0.23462	0.0654906	0.0503871	3.30115	0.0101791	1.18612	0.470046	0.655661	11.4391	1.94453	7.54256	-0.0281777	-11.6606	75.0676	34.7484	22.1641	17.8467	23.915	6.92543	14.9594	11.4706	7.80728	7.30173	1.39923	0	0	0	0	0	0	0	0	0	0.0168776	0	0	0	0	0	0	0	0	0	0.443267	0.140417
252	WellD02	252	313.394	10.9962	0.165484	0.14833	0.0350875	2.65042	0.0263707	1.27396	0.629416	0.695531	0.015093	0.746936	1.28474	-0.0546386	-17.3189	1.89981	0.861051	5.03329	11.7048	6.5647	10.0693	3.37119	6.91309	6.35237	5.40128	1.21818	0	0	0	0	0	0	0	0	0	0.0126582	0	0	0	0	0	0	0	0	0	0.028536	0.0506822
253	WellD02	253	169.998	9.5687	0.343923	0.259206	0.0562871	3.23521	0.0135986	0.69105	0.710666	0.891802	1.64813	0.426012	2.56806	0.0924035	-5.79065	11.9587	8.19577	16.6261	17.8595	19.4974	16.1318	11.982	13.5086	10.3319	10.7712	1.29915	0	0	0	0	0	0	0	0	0	0.0168776	0	0	0	0	0	0	0	0	0	0.264419	0.489695
254	WellD02	254	772.153	27.813	0.0381685	0.00290995	0.0360201	8.47938	0.00414376	3.13883	0.114686	0.770446	3.93833	38.6444	3.38613	-0.201778	-41.951	11.8682	7.44153	11.1214	7.06904	8.70412	7.49358	0.831497	0.0807036	0.850569	3.07534	2.03623	3.31848	3.40898	4.02003	0	0	0	0	0	0	0.139241	0.0506329	0.0464135	0.00421941	0	0	0	0	0	0	0.46277	0.19772
255	WellD02	255	251.823	12.2969	0.0883373	0.029055	0.0488314	2.88151	0.0187455	1.02367	0.684184	0.84997	0.344508	0.534657	1.8788	-0.146321	-10.4554	5.40406	3.49318	12.9084	13.2614	13.621	9.87382	8.3371	10.1371	8.351	8.33139	1.23984	0	0	0	0	0	0	0	0	0	0.0168776	0	0	0	0	0	0	0	0	0	0.173108	0.333422
256	WellD02	256	215.228	9.91078	0.348018	0.346217	0.0460478	2.40033	0.0121234	0.874912	0.669737	0.700131	0.0869572	0.310067	1.52872	0.108653	-9.5351	4.24736	10.3963	19.1222	13.9576	21.7731	23.1137	18.3631	16.1645	13.4722	9.62871	1.21258	0	0	0	0	0	0	0	0	0	0.0168776	0	0	0	0	0	0	0	0	0	0.143421	0.234361
257	WellD02	257	562.656	16.9879	0.633184	0.584825	0.0301923	2.22929	0.038638	2.28722	0.374244	0.8506	0.305118	4.10585	1.4405	0.384319	-33.8481	1.46161	1.03519	0.41336	-0.317362	2.07176	1.27749	2.9356	0.489468	2.89335	-0.0306846	1.33629	0	0	0	0	0	0	0	0	0	0.0421941	0	0	0	0	0	0	0	0	0	0.22919	0.190969
258	WellD02	258	1586.34	163.562	0.862579	0.205077	0.103106	27.69	0.0378882	6.44855	1.12673	0.607767	3.59402	74.7119	3.25425	0.609902	20.2357	17.0742	18.2893	15.2322	34.2243	21.1946	10.2519	12.0854	15.4927	9.83538	9.45778	3.48834	5.05453	7.15996	8.34274	9.42058	12.3402	12.8462	13.3489	13.8254	14.3165	0.49789	0.278481	0.156118	0.118143	0.092827	0.0548523	0.0506329	0.0464135	0.0421941	0.0379747	0.364775	0.197683
259	WellD02	259	285.123	11.9969	0.171538	0.0475434	0.0420763	2.90654	0.0368632	1.15904	0.585464	0.733905	-0.150639	0.498541	0.99127	-0.0822878	-13.764	1.12803	2.53147	6.88212	13.0262	14.8161	19.2555	14.7604	12.6036	10.193	8.92851	1.36129	0	0	0	0	0	0	0	0	0	0.00843882	0	0	0	0	0	0	0	0	0	0.125773	0.171937
260	WellD02	260	862.372	90.1566	0.972289	0.223113	0.104545	21.0671	0.0126159	3.50558	0.973491	0.621383	14.4317	109.144	6.57478	0.712636	12.2412	44.7449	21.3873	11.954	7.83019	5.033	3.16101	2.16104	1.29664	0.753456	0.0808671	8.28596	9.01126	9.26609	9.37763	9.57565	9.65504	9.72773	9.83588	10.069	10.3747	0.257384	0.232068	0.223629	0.219409	0.21097	0.206751	0.202532	0.194093	0.168776	0.0886076	0.192406	0.0142277
261	WellD02	261	2004.73	11.0073	0.811987	0.620463	0.00549069	8.59024	0.00561056	8.14929	0.255538	0.791887	0.296274	119.779	1.09806	0.556513	-170.12	-0.505553	-0.612076	-0.270511	-1.29128	0.54068	-0.341172	1.05192	-1.06939	1.46615	-0.447815	2.90882	3.17546	3.48699	4.37591	0	0	0	0	0	0	0.35443	0.303797	0.194093	0.00421941	0	0	0	0	0	0	0.427984	0.227309
262	WellD02	262	279.285	12.7548	0.466978	0.656963	0.0456695	2.92215	0.0168384	1.1353	0.553322	0.683217	0.393323	0.496587	2.34302	0.219574	-12.4786	12.1347	9.56891	13.6118	18.8555	21.6326	18.283	14.3417	13.9647	14.0306	10.4489	1.61399	0	0	0	0	0	0	0	0	0	0.00843882	0	0	0	0	0	0	0	0	0	0.025827	0.114439
263	WellD02	263	380.621	22.999	0.378147	0.0860207	0.0604249	3.54558	0.00319497	1.54724	0.581304	0.874805	0.918146	1.74985	2.37588	0.13888	-11.3902	7.09531	4.69806	6.95804	7.13684	10.0534	5.0532	10.7207	8.16025	7.8823	6.68802	1.38821	2.36834	0	0	0	0	0	0	0	0	0.0337553	0.00421941	0	0	0	0	0	0	0	0	0.402073	0.351881
264	WellD02	264	208.422	12.7998	0.36117	0.0162049	0.0614132	2.53651	0.0175458	0.847243	0.884125	0.760126	0.149003	0.322048	1.59615	0.101992	-6.03107	4.06834	3.13692	8.98626	11.7463	10.0691	11.02	7.36329	9.57396	8.07145	6.70124	1.27097	0	0	0	0	0	0	0	0	0	0.0126582	0	0	0	0	0	0	0	0	0	0.113413	0.221935
265	WellD02	265	2684.18	305.003	0.585531	0.455265	0.11363	35.8226	0.00581814	10.9113	0.925398	0.874211	1.22085	341.661	1.88842	0.35315	62.4875	2.44852	3.1445	4.15083	4.78769	4.35315	8.49451	6.87959	5.63194	8.44049	2.81477	7.21081	9.00596	9.50311	10.1051	10.4222	12.3458	13.3854	19.4045	19.4045	19.4045	0.388186	0.295359	0.274262	0.248945	0.236287	0.168776	0.14346	0.07173	0.07173	0.07173	0.417368	0.275874
266	WellD02	266	224.951	10.0796	0.120287	0.00332693	0.0448081	2.55248	0.00460058	0.914436	0.751493	0.724778	0.102353	0.306778	1.81042	-0.126343	-10.2447	5.73377	3.45133	10.4551	12.019	14.893	14.2625	11.2127	12.3448	11.2089	8.48974	1.28293	0	0	0	0	0	0	0	0	0	0.0126582	0	0	0	0	0	0	0	0	0	0.0235798	0.230665
267	WellD02	267	2219.26	10.9515	0.733937	0.882332	0.00493474	22.7245	0.0183726	9.02139	0.969007	0.83792	1.47253	167.787	1.94226	0.499284	-189.559	4.82076	2.95502	7.11491	6.70967	11.8306	11.0179	7.46968	8.32512	7.22005	5.11396	5.73671	6.20261	7.82305	11.1668	11.6618	12.7244	13.0247	14.1834	14.5145	14.5145	0.341772	0.308017	0.21097	0.122363	0.113924	0.0970464	0.092827	0.0759494	0.07173	0.07173	0.423429	0.226305
268	WellD02	268	280.993	11.14	0.112443	0.0399269	0.039645	2.47372	0.0158213	1.14225	0.641235	0.874392	0.121995	0.671883	1.33416	-0.110766	-14.2478	2.76769	2.89277	9.9629	10.7309	12.0552	13.0056	9.03446	13.0622	7.8017	7.43434	1.22622	0	0	0	0	0	0	0	0	0	0.0168776	0	0	0	0	0	0	0	0	0	0.438205	0.37174
269	WellD02	269	1722.32	913.274	0.957277	0.515653	0.530258	44.2821	0	7.0013	1.6762	0.893949	4.30573	200.6	3.46402	0.721075	757.663	13.2685	5.4466	5.87675	5.69533	4.66905	4.52	4.97726	3.23402	6.00542	5.59006	10.0491	13.4751	18.5076	19.3323	20.5324	21.1611	21.4664	23.1512	23.8907	24.2549	0.489451	0.350211	0.240506	0.227848	0.21097	0.202532	0.198312	0.177215	0.168776	0.164557	0.659643	0.529322
270	WellD02	270	2193.4	12.7037	0.686107	0.605688	0.0057918	15.3952	0.0360456	8.91624	0.196945	0.658249	0.495463	126.39	1.23626	0.460428	-185.47	0.747854	-0.195629	1.08738	5.23893	-0.458892	1.83533	-0.470116	2.31028	-0.26766	-1.37545	2.9882	3.23328	3.75534	6.37202	7.1266	7.1266	7.41325	0	0	0	0.367089	0.316456	0.160338	0.0168776	0.0126582	0.0126582	0.00843882	0	0	0	0.329621	0.134543
271	WellD02	271	322.3	14.9393	0.11479	0.212104	0.0463522	2.85166	0.0213775	1.31016	0.697215	0.805831	-0.0197683	0.8083	1.17992	-0.141832	-14.1805	1.20325	2.63708	5.64035	5.42235	6.6884	1.79684	1.18077	1.77669	0.800318	5.0997	1.19148	0	0	0	0	0	0	0	0	0	0.0168776	0	0	0	0	0	0	0	0	0	0.264155	0.141738
272	WellD02	272	1640.08	92.0112	0.413497	0.64092	0.0561015	21.4822	0.0284865	6.66701	0.308511	0.704823	3.96392	272.816	3.3976	0.172627	-56.1705	10.6616	4.46365	1.30471	0.198951	-0.0384109	0.0415799	-1.4009	0.0695089	-0.940514	1.07195	6.56058	7.46987	7.94339	8.16011	8.65727	9.00247	9.32976	9.60477	9.70988	10.6424	0.459916	0.388186	0.35443	0.337553	0.295359	0.265823	0.236287	0.202532	0.185654	0.0126582	0.202014	-0.00895537
273	WellD02	273	1249.94	76.956	0.00104485	0.0740748	0.061568	11.5842	0.0791632	5.08104	1.14666	0.844798	0.508293	18.6671	1.83627	-0.25343	-35.9758	3.85269	3.7876	2.15819	2.0246	1.53246	2.27978	7.44765	0.399897	0.253309	3.35232	2.5241	3.61234	4.25486	5.11192	5.70938	6.38306	0	0	0	0	0.544304	0.274262	0.177215	0.0886076	0.0464135	0.0126582	0	0	0	0	0.31007	0.232666
274	WellD02	274	336.301	10.3753	0.327583	0.152111	0.0308512	3.21759	0.00442894	1.36708	0.453542	0.847599	1.1088	1.29049	2.68892	0.0970297	-20.0095	10.4758	18.3205	15.3472	16.2664	11.9019	8.47293	11.5915	8.30556	4.16604	4.74225	1.23341	0	0	0	0	0	0	0	0	0	0.0421941	0	0	0	0	0	0	0	0	0	0.413173	0.457711
275	WellD02	275	454.363	100.693	0.435735	0.414446	0.221614	11.0479	0.0050971	1.847	1.29808	0.891759	4.3408	9.27605	3.62328	0.202894	59.6414	15.7642	14.4608	15.5491	19.4513	23.9795	13.1464	11.1439	22.4043	18.7004	17.398	3.45087	6.033	6.87136	7.19036	7.46312	7.95599	8.57167	9.0629	9.45915	0	0.151899	0.0675105	0.0548523	0.0506329	0.0464135	0.0379747	0.0253165	0.0168776	0.00843882	0	0.734651	0.643143
276	WellD02	276	770.889	64.8883	0.610037	0.459515	0.0841734	10.5561	0.025964	3.13369	1.01829	0.870908	2.00098	10.1268	2.81221	0.38623	-4.76153	13.9966	7.70005	10.3016	13.5865	13.4301	13.978	14.8567	3.6398	10.9269	7.08354	2.20532	3.97613	5.37917	6.67062	6.67062	7.12743	7.69477	0	0	0	0.400844	0.130802	0.0675105	0.0421941	0.0421941	0.0295359	0.0168776	0	0	0	0.549845	0.505732
277	WellD02	277	375.897	9.49767	0.185564	0.154903	0.0252667	2.97819	0.0191048	1.52804	0.376421	0.733323	0.163551	1.57317	1.24163	-0.0469343	-24.4646	1.14415	-0.159939	2.21323	0.972636	5.16008	2.89779	4.41466	4.97867	7.61716	6.3455	1.23567	0	0	0	0	0	0	0	0	0	0.021097	0	0	0	0	0	0	0	0	0	0.246045	0.169681
278	WellD02	278	407.683	8.66187	0.000496457	0.0118771	0.0212466	2.8812	0.0226714	1.65725	0.65958	0.818139	0.324118	1.25896	2.01406	-0.244034	-28.1723	7.30415	12.7939	12.7365	7.2871	7.31915	4.59335	4.06209	3.1448	1.82165	1.09499	1.28567	0	0	0	0	0	0	0	0	0	0.0801688	0	0	0	0	0	0	0	0	0	0.284938	0.178865
279	WellD02	279	294.402	14.7974	0.165086	0.0799499	0.0502625	2.23199	0.00915707	1.19676	0.659948	0.833405	0.652823	1.00684	2.11154	-0.0886345	-11.8019	5.39492	6.37478	6.36206	6.36601	12.4541	5.09854	5.83504	13.5042	9.26522	11.3696	1.46246	0	0	0	0	0	0	0	0	0	0.0337553	0	0	0	0	0	0	0	0	0	0.280406	0.241838
280	WellD02	280	1842.29	252.273	0.488656	0.00699994	0.136934	33.2247	0.0331457	7.489	1.07487	0.81058	2.46135	109.725	2.86616	0.256121	85.8219	9.20586	9.28539	6.35754	2.89739	5.26748	0.785706	4.40332	2.31545	1.87751	-0.00356603	5.039	6.54253	7.19538	7.98325	8.84363	9.54642	10.7792	11.8287	12.2083	12.9348	0.738397	0.518987	0.447257	0.367089	0.295359	0.244726	0.172996	0.130802	0.118143	0.092827	0.492862	0.269097
281	WellD02	281	211.006	11.4623	0.31371	0.320993	0.0543224	2.32679	0.00929024	0.857747	0.714698	0.705911	0.152617	0.246019	2.06302	0.0916565	-7.60204	8.9373	8.68307	12.9268	11.7328	12.6133	9.87852	11.7092	15.0779	11.5505	10.8815	1.26225	0	0	0	0	0	0	0	0	0	0.0126582	0	0	0	0	0	0	0	0	0	0.135595	0.142017
282	WellD02	282	275.67	12.8428	0.189169	0.0862021	0.0465874	2.42351	0.0357284	1.12061	0.711297	0.760536	0.634732	0.64544	2.37916	-0.0475274	-12.0641	10.2516	7.23211	10.4352	17.4902	8.46819	7.03366	6.00283	12.1192	7.99948	5.75608	1.15174	0	0	0	0	0	0	0	0	0	0.0253165	0	0	0	0	0	0	0	0	0	0.0634065	0.168664
283	WellD02	283	238.021	7.87317	0.19686	3.27e-05	0.0330776	1.93966	0.0118843	0.967565	0.590327	0.568667	0.323455	0.449404	1.98045	-0.0386391	-13.632	6.14602	24.2916	18.6188	19.345	15.7877	12.9224	11.2131	6.67165	4.83867	6.21811	0	0	0	0	0	0	0	0	0	0	0	0	0	0	0	0	0	0	0	0	0.309444	0.00101442
284	WellD02	284	260.943	11.9604	0.246881	0.0817678	0.0458351	2.11714	0.0244265	1.06074	0.632565	0.717115	-0.101562	0.414387	1.20093	0.0109809	-11.6159	2.31819	2.57541	9.5014	8.9076	9.32305	5.88705	7.9721	10.6371	9.05218	5.44455	1.28838	0	0	0	0	0	0	0	0	0	0.00843882	0	0	0	0	0	0	0	0	0	0.153622	0.160374
285	WellD02	285	319.928	58.5181	0.525949	0.281697	0.18291	3.38268	0.037847	1.30052	1.30623	0.690018	5.43616	2.31064	4.85826	0.297823	29.6126	32.9914	6.78909	5.25677	5.3903	3.2379	5.33911	2.93633	2.13951	4.518	1.06162	1.64499	2.66909	3.11119	0	0	0	0	0	0	0	0.164557	0.0295359	0.00843882	0	0	0	0	0	0	0	0.433769	0.157089
286	WellD02	286	280.66	31.3266	0.627401	0.657084	0.111618	2.83702	0.0144176	1.14089	0.893804	0.799302	0.805813	0.729371	2.50644	0.418648	5.96895	11.032	7.2411	10.6965	14.7863	11.5757	5.99933	3.76634	5.39264	4.04972	3.19376	1.17515	0	0	0	0	0	0	0	0	0	0.0548523	0	0	0	0	0	0	0	0	0	0.296865	0.271162
287	WellD02	287	297.779	12.6287	0.287933	0.259264	0.0424096	2.5813	0.010164	1.21048	0.525479	0.844848	0.316728	1.24838	1.38851	0.0383067	-14.2757	1.0765	1.20287	3.52926	3.94896	17.1229	3.4831	1.38104	7.00389	3.00598	8.60871	1.30871	0	0	0	0	0	0	0	0	0	0.00843882	0	0	0	0	0	0	0	0	0	0.300629	0.156446
288	WellD02	288	556.115	230.546	0.441111	0.614624	0.414565	19.1219	0.0126917	2.26063	1.23375	0.745496	40.601	27.2576	11.3095	0.186672	180.301	151.724	80.95	48.3704	32.3611	22.1167	15.3697	12.9198	7.98522	7.84091	5.82898	3.35656	4.89616	5.60422	7.03973	7.52264	8.73801	8.73801	8.8965	9.16033	0	0.312236	0.172996	0.135021	0.0801688	0.0675105	0.0421941	0.0421941	0.0379747	0.0168776	0	0.321841	0.0864969
289	WellD02	289	1481.12	296.502	0.0278917	0.0740583	0.200188	27.0868	0.0274905	6.02082	1.22997	0.699237	3.81892	127.686	3.34324	-0.238988	162.683	11.9261	6.75249	8.33077	4.43914	6.83349	10.2243	5.82569	3.15253	8.6726	2.55863	6.30071	7.86051	9.33759	10.3561	10.5076	10.9222	11.7961	11.9531	12.6535	13.0719	0.341772	0.257384	0.202532	0.172996	0.168776	0.156118	0.130802	0.126582	0.105485	0.092827	0.497317	0.206602
290	WellD02	290	1176.19	118.096	0.862605	0.795161	0.100406	24.033	0.0189516	4.78126	0.958243	0.726056	7.265	125.686	4.39744	0.64537	11.8274	22.787	9.48567	7.95627	5.07188	6.27738	5.64365	5.88115	4.14244	4.39433	5.47514	6.76318	8.4107	10.1055	10.4322	10.5856	11.0164	11.4364	11.8103	12.0555	12.1574	0.299578	0.227848	0.177215	0.168776	0.164557	0.151899	0.139241	0.126582	0.118143	0.113924	0.42076	0.17048
291	WellD02	291	248.383	8.55393	0.0670309	0.000805464	0.0344384	2.53752	0.0233662	1.00969	0.606419	0.816714	0.316683	0.580042	1.67864	-0.158262	-13.8875	4.05414	4.18459	12.8885	14.5205	22.0602	10.9177	10.2644	11.385	9.97476	10.0906	1.32124	0	0	0	0	0	0	0	0	0	0.00843882	0	0	0	0	0	0	0	0	0	0.125046	0.20911
292	WellD02	292	2722.7	914.663	0.149253	0.0404327	0.33594	57.6155	0.0683365	11.0679	1.42232	0.84917	1.95057	305.884	2.40241	-0.0724857	668.667	5.7366	4.14102	2.55142	2.38564	4.49191	2.02694	3.37017	3.50722	1.44061	2.06969	11.3694	15.4774	16.9464	17.8276	18.4401	19.0517	19.6734	20.1516	20.4638	20.9161	0.649789	0.459916	0.413502	0.388186	0.371308	0.35443	0.337553	0.324895	0.316456	0.303797	0.653662	0.542396
293	WellD02	293	276.442	7.27894	0.0494195	0.0143006	0.0263309	2.61879	0.0179126	1.12375	0.60789	0.571073	0.155938	0.663404	1.41124	-0.172821	-17.6976	3.10396	2.96488	15.9984	15.0415	7.87943	3.81081	0.920128	2.0211	2.26248	2.41813	1.10143	0	0	0	0	0	0	0	0	0	0.00421941	0	0	0	0	0	0	0	0	0	0.187524	0.194883
294	WellD02	294	604.053	9.20061	0.103991	0.211489	0.0152315	8.9898	0.0170991	2.4555	0.148909	0.760138	6.13287	23.4152	4.33123	-0.1517	-45.3756	20.3402	19.9493	18.6722	10.0188	4.23682	2.48256	4.80253	1.84034	5.9524	2.49925	2.10882	3.25371	4.01799	4.28607	0	0	0	0	0	0	0.07173	0.0295359	0.0126582	0.00843882	0	0	0	0	0	0	0.588087	0.189189
295	WellD02	295	333.672	11.427	0.925993	0.23537	0.0342462	17.1111	0.0125089	1.35639	0.732973	0.681114	32.5335	34.4342	9.81069	0.686509	-18.7203	99.1176	54.0415	35.8313	25.1643	19.9598	14.7227	12.3109	9.78295	8.62323	6.86392	6.40158	7.91051	7.91051	7.91051	7.91051	7.91051	8.089	8.2044	0	0	0.109705	0.0843882	0.0843882	0.0843882	0.0843882	0.0843882	0.0759494	0.0421941	0	0	0.252986	-0.00369835
296	WellD02	296	1501.76	395.555	0.00899876	0.0164477	0.263394	61.2338	0.0396265	6.10471	1.38599	0.621426	7.9845	169.134	4.87524	-0.21718	259.871	26.6203	27.5728	23.2736	9.6641	13	17.3378	13.4903	14.2682	6.54427	8.68963	7.34724	9.11292	9.99709	11.1954	12.0247	13.6006	15.8921	19.4484	21.0848	23.7347	0.594937	0.459916	0.405063	0.341772	0.303797	0.244726	0.185654	0.130802	0.113924	0.092827	0.603152	0.361531
297	WellD02	297	313.406	37.9645	0.124613	9.47e-05	0.121135	4.17012	0.0166729	1.27401	1.11228	0.810904	1.29998	1.27086	2.76268	-0.126897	9.64831	10.5452	13.2943	6.29224	5.34586	14.8317	4.93243	7.75817	3.25787	1.28586	8.1303	1.93732	2.48568	0	0	0	0	0	0	0	0	0.0759494	0.0379747	0	0	0	0	0	0	0	0	0.40647	0.350614
298	WellD02	298	1130.76	335.574	0.398983	1.54e-05	0.29677	20.2458	0.0250688	4.59657	1.19071	0.884029	6.43132	91.7205	4.19173	0.148525	233.41	21.2678	15.1802	8.19875	4.2402	3.23161	4.61136	2.18823	2.37222	3.92587	1.65396	9.43965	10.1668	10.5044	10.6634	10.8125	10.9539	11.456	11.9648	12.1719	13.0989	0.206751	0.189873	0.181435	0.177215	0.172996	0.168776	0.151899	0.135021	0.126582	0.092827	0.609917	0.609606
299	WellD02	299	1134.07	19.1659	0.131106	0.0930065	0.0169001	12.7346	0.021934	4.61005	0.406668	0.866973	3.95446	97.9048	3.39103	-0.125629	-83.2975	11.345	6.962	6.22474	3.48804	1.84312	6.5887	-0.0149266	1.18614	0.759318	-0.838718	4.33207	4.97355	5.22286	5.35302	5.75887	6.36823	7.11636	0	0	0	0.270042	0.223629	0.202532	0.185654	0.122363	0.0421941	0.00421941	0	0	0	0.472523	0.438635
300	WellD02	300	3096.89	40.7913	0.309432	0.322041	0.0131717	36.3592	0.0253969	12.589	0.866207	0.767747	1.65295	319.176	2.22201	0.0580728	-239.013	5.12762	2.34866	0.78702	1.89145	1.34789	1.22746	-0.332492	0.32166	-0.206748	-0.677267	8.39984	8.79589	9.18837	9.81704	10.6289	11.2121	11.6473	12.5997	13.0843	13.4259	0.708861	0.670886	0.632911	0.56962	0.493671	0.443038	0.405063	0.329114	0.295359	0.270042	0.303835	0.195194
301	WellD02	301	324.012	11.8392	0.30324	0.1733	0.0365393	2.61028	0.0319089	1.31712	0.541678	0.654379	-0.253323	0.520036	0.829253	0.0747786	-17.4353	1.59343	1.25614	14.5569	11.47	11.6628	7.30046	6.54765	11.1233	5.77849	9.22707	1.20718	0	0	0	0	0	0	0	0	0	0.0168776	0	0	0	0	0	0	0	0	0	-0.112009	0.159668
302	WellD02	302	4620.07	14.0641	0.530284	0.394333	0.00304413	39.5247	0.0864065	18.7808	0.587028	0.619149	0.688801	373.99	1.61168	0.280296	-403.359	3.21927	9.16924	4.66533	5.60085	2.22225	2.18984	1.01254	0.999604	0.830657	0.530774	7.17497	7.82008	8.38264	9.22702	10.1276	11.2262	12.379	13.2662	14.6046	15.5118	0.915612	0.822785	0.742616	0.632911	0.531646	0.43038	0.345992	0.291139	0.227848	0.194093	0.319079	0.029646
303	WellD02	303	245.008	11.1024	0.28375	0.187902	0.0453144	2.48053	0.00986547	0.995969	0.578073	0.863628	0.305668	0.652786	1.52053	0.0435953	-11.0341	2.56286	1.79652	8.17083	15.3205	14.7931	8.07505	7.16188	12.9045	8.71088	10.3494	1.29066	0	0	0	0	0	0	0	0	0	0.0126582	0	0	0	0	0	0	0	0	0	0.376682	0.392498
304	WellD02	304	667.579	145.868	0.799529	0.00464223	0.218503	31.6737	0.00501407	2.71374	0.432448	0.665692	16.7064	58.5431	7.07032	0.560235	85.5524	53.4364	46.0647	20.2683	30.062	20.0332	30.5713	19.4132	21.1777	12.9888	12.2527	4.7888	9.34525	10.2576	10.2576	10.2576	13.0563	14.6692	14.6692	14.6692	14.6692	0.0886076	0.0379747	0.0337553	0.0337553	0.0337553	0.021097	0.0168776	0.0168776	0.0168776	0.0168776	0.385616	0.45786
305	WellD02	305	2361.2	1242.9	0.658157	0.413578	0.526383	42.3168	0.00825477	9.59839	1.59165	0.952942	1.75196	265.64	2.15159	0.429518	1029.56	4.71648	3.87574	2.13875	2.93926	3.39062	2.50022	0.292971	2.54277	-0.254295	1.55556	17.236	18.0209	18.212	18.212	18.212	18.5332	18.8511	18.9964	19.2909	19.9989	0.35865	0.341772	0.337553	0.337553	0.337553	0.329114	0.320675	0.316456	0.308017	0.28692	0.757242	0.654273
306	WellD02	306	379.909	11.4806	0.0165712	0.0290051	0.0302193	6.73243	0.00913205	1.54434	0.218954	0.686818	23.1112	8.20825	9.01149	-0.216552	-22.8442	94.8153	44.3101	8.56525	20.8734	9.1723	8.63033	5.34493	5.72985	7.00509	4.75528	1.49537	3.46268	3.46268	0	0	0	0	0	0	0	0.0337553	0.00421941	0.00421941	0	0	0	0	0	0	0	0.501241	0.169273
307	WellD02	307	613.255	44.5445	0.470815	0.4706	0.0726362	5.33204	0.0533759	2.49291	0.786781	0.747924	0.384263	4.47514	1.58599	0.217139	-10.8631	2.91349	4.926	2.89484	0.254373	1.8519	0.900706	2.77223	2.40933	-0.057877	1.40744	1.6637	2.53042	3.23121	0	0	0	0	0	0	0	0.421941	0.092827	0.0168776	0	0	0	0	0	0	0	0.338815	0.185977
308	WellD02	308	846.605	14.1674	0.769972	0.0168646	0.0167343	12.1546	0.0127222	3.44148	0.430966	0.804466	6.52073	77.967	4.21969	0.546107	-62.3234	19.4141	8.80298	3.38997	2.26438	0.798184	0.832801	1.28443	1.84982	1.95963	6.08262	3.34717	4.4651	4.79808	5.09672	5.56126	6.96494	7.62952	0	0	0	0.198312	0.126582	0.109705	0.0886076	0.0464135	0.00843882	0.00421941	0	0	0	0.317987	0.100761
309	WellD02	309	542.956	23.2163	0.106327	0.0736	0.042759	4.0311	0.00697813	2.20714	0.474233	0.819384	0.255168	3.34526	1.37925	-0.147877	-25.8399	1.89826	0.130852	1.00906	0.044886	0.178409	1.34459	1.67095	1.93267	2.35721	3.03567	1.23701	2.35912	0	0	0	0	0	0	0	0	0.0506329	0.00421941	0	0	0	0	0	0	0	0	0.294675	0.241539
310	WellD02	310	667.083	27.7567	0.546729	0.00282179	0.041609	8.66672	0.0161721	2.71172	0.26844	0.683338	6.09065	29.2727	4.45606	0.338139	-32.5144	19.6771	12.8791	7.09253	6.64157	4.66223	4.55592	1.94555	2.31613	3.49253	1.08479	3.2372	3.71471	3.71471	4.12366	0	0	0	0	0	0	0.130802	0.105485	0.105485	0.0168776	0	0	0	0	0	0	0.317419	-0.0125636
311	WellD02	311	205.841	12.9498	0.314406	0.418173	0.0629117	2.84673	0.00757016	0.836753	0.705794	0.714575	0.858611	0.376065	2.65258	0.0697157	-5.64793	12.4032	16.599	26.9163	31.2086	23.4013	13.2769	13.9041	13.2922	11.0214	11.7013	1.41818	0	0	0	0	0	0	0	0	0	0.021097	0	0	0	0	0	0	0	0	0	0.282257	0.175329
312	WellD02	312	383.018	138.197	0.560581	0.112294	0.360811	24.4387	0.00869643	1.55698	0.255874	0.612704	8.21312	5.76919	5.02157	0.333267	103.591	28.8435	35.4459	62.6579	46.1785	36.2612	34.4041	25.3258	21.3996	20.1539	16.2211	4.24277	6.52246	7.83519	7.83519	9.56333	9.56333	12.9435	12.9435	12.9435	12.9435	0.0295359	0.0168776	0.0126582	0.0126582	0.00843882	0.00843882	0.00421941	0.00421941	0.00421941	0.00421941	0.661231	0.411198
313	WellD02	313	3661.29	76.5741	0.329575	0.157333	0.0209145	33.2249	0.0104389	14.8833	0.650496	0.781682	0.971956	455.122	1.71348	0.0716964	-254.223	2.12607	1.66169	0.308492	-0.0795644	-0.354783	-0.917073	-1.12053	-0.807219	-1.1216	-1.34816	9.14326	10.1751	10.6598	10.9495	11.6405	12.1152	12.4681	13.1141	13.5764	14.3061	0.649789	0.57384	0.540084	0.518987	0.468354	0.434599	0.409283	0.362869	0.329114	0.278481	0.413677	0.0957591
314	WellD02	314	229.755	12.5053	0.323128	0.12967	0.0544289	2.83508	0.0109105	0.933963	0.608103	0.740457	1.06359	0.531396	2.73489	0.0731421	-8.25305	12.413	10.581	13.752	20.0874	16.9274	7.34403	11.0095	10.8401	7.19676	7.71984	1.25226	0	0	0	0	0	0	0	0	0	0.0295359	0	0	0	0	0	0	0	0	0	0.276278	0.342779
315	WellD02	315	195.01	13.5495	0.333132	0.367455	0.069481	2.6526	0.00373362	0.792723	0.746314	0.695347	0.571202	0.343641	2.14752	0.0930259	-4.06967	7.67496	7.19222	18.4368	18.4787	16.4009	9.13762	9.31124	9.11628	8.33211	7.48711	1.24651	0	0	0	0	0	0	0	0	0	0.0168776	0	0	0	0	0	0	0	0	0	0.149781	0.288041
316	WellD02	316	3244.49	540.945	0.765575	0.439482	0.166727	50.9217	0.176863	13.189	1.20446	0.886995	2.37196	216.403	2.88608	0.565575	247.805	14.1548	11.5743	10.8115	10.5577	12.7182	12.4473	2.78275	8.6897	3.25969	7.80928	7.69197	9.01262	9.8353	11.0563	11.9562	13.1947	14.7214	16.8378	20.0219	21.9605	0.915612	0.755274	0.670886	0.561181	0.493671	0.413502	0.337553	0.261603	0.189873	0.160338	0.631787	0.467001
317	WellD02	317	1210.72	59.5421	0.945549	0.396617	0.0491791	33.8915	0.0136677	4.92163	0.812071	0.89015	6.88342	143.513	4.40615	0.710837	-49.8465	21.0226	8.93529	7.32723	11.0891	9.43358	6.35842	6.28515	7.15536	12.8728	1.88509	5.85242	8.55906	9.55964	10.2301	11.5353	13.2776	13.2776	14.0207	15.4754	15.4754	0.236287	0.147679	0.126582	0.113924	0.092827	0.07173	0.07173	0.0632911	0.0506329	0.0506329	0.443698	0.458487
318	WellD02	318	384.788	13.5385	0.0429598	0.253151	0.0351844	10.1839	0.00101481	1.56418	0.201546	0.68421	25.9074	16.3424	8.7994	-0.202987	-21.2271	88.7886	51.7823	12.1724	23.9748	8.5852	9.8284	3.9636	9.24042	4.54381	8.05082	2.13942	3.98184	4.82636	4.82636	0	0	0	0	0	0	0.0379747	0.0126582	0.00843882	0.00843882	0	0	0	0	0	0	0.551088	0.144739
319	WellD02	319	2008.73	144.431	0.641841	0.0981714	0.0719017	24.7666	0.0246103	8.16556	0.735561	0.745334	1.66496	193.271	2.21112	0.382808	-37.0577	4.08809	2.63174	1.84363	1.86397	7.71566	5.78009	2.37548	1.11232	6.51209	5.36749	4.83941	5.92308	6.18299	6.33868	6.85466	9.25555	12.3115	12.8162	13.2744	13.2744	0.548523	0.417722	0.388186	0.367089	0.2827	0.092827	0.0464135	0.0421941	0.0379747	0.0379747	0.308004	0.173208
320	WellD02	320	551.679	7.49559	0.768166	0.11893	0.0135869	20.5536	0.00713323	2.2426	0.397724	0.715871	16.6515	68.1746	6.96455	0.507071	-42.3486	50.0151	25.1885	15.3371	24.8572	17.3911	5.13717	12.3657	9.83773	2.03804	6.81087	6.35258	8.8265	8.8265	8.8265	8.8265	8.8265	9.26034	10.0396	10.0396	10.1635	0.0886076	0.0590717	0.0590717	0.0590717	0.0590717	0.0590717	0.0506329	0.0337553	0.0337553	0.021097	0.437343	0.131485
321	WellD02	321	201.875	13.0126	0.293496	0.338779	0.0644587	2.43698	0.0106187	0.820631	0.742997	0.842492	0.684723	0.328572	2.56313	0.0623856	-5.22681	11.3333	12.3017	17.5663	24.5662	18.5398	12.9973	10.7584	12.0088	10.9213	8.3383	1.29284	0	0	0	0	0	0	0	0	0	0.0168776	0	0	0	0	0	0	0	0	0	0.229319	0.377333
322	WellD02	322	322.87	14.6488	0.689311	0.612144	0.0453707	2.82951	0.0295569	1.31248	0.880719	0.751138	-0.0775551	0.732772	1.12122	0.453532	-14.5225	1.27039	3.72919	2.82331	7.50721	-0.00746344	7.58213	1.03906	0.744301	1.23239	0.0493088	1.23794	0	0	0	0	0	0	0	0	0	0.0675105	0	0	0	0	0	0	0	0	0	0.200095	0.254859
323	WellD02	323	331.545	15.744	0.320579	0.443012	0.0474868	3.02548	0.0130559	1.34774	0.56745	0.76928	0.912658	1.0865	2.52417	0.0836906	-14.2111	11.3714	3.50947	8.74131	9.89643	11.3983	10.9273	10.7396	7.78926	5.57291	5.36918	1.38375	0	0	0	0	0	0	0	0	0	0.0126582	0	0	0	0	0	0	0	0	0	0.269779	0.243832
324	WellD02	324	526.343	54.4518	0.0080813	0.0180002	0.103453	4.75144	0.00595454	2.13961	0.843197	0.958548	0.888389	4.83681	1.94155	-0.212016	6.89669	4.24572	3.94769	1.46523	3.82897	0.415509	-0.345607	3.79944	3.51086	0.472206	0.555159	1.75984	2.41918	3.11604	0	0	0	0	0	0	0	0.278481	0.0759494	0.00421941	0	0	0	0	0	0	0	0.532582	0.570203
325	WellD02	325	212.888	13.9953	0.163892	0.091717	0.0657402	2.58957	0.00831956	0.8654	0.667645	0.854056	1.68784	0.600578	3.09232	-0.070555	-5.23915	14.0181	16.926	17.9028	19.0464	13.1954	7.72655	7.2854	10.4733	6.40819	6.00768	1.34098	0	0	0	0	0	0	0	0	0	0.0126582	0	0	0	0	0	0	0	0	0	0.339349	0.320023
326	WellD02	326	240.656	13.4614	0.406566	0.462339	0.0559363	2.43898	0.0128592	0.978276	0.604017	0.783297	0.36615	0.542068	1.84725	0.140916	-8.28187	4.3425	4.86026	11.584	14.8446	15.0194	6.26867	4.00873	11.5179	8.2151	8.39256	1.25485	0	0	0	0	0	0	0	0	0	0.021097	0	0	0	0	0	0	0	0	0	0.249985	0.170609
327	WellD02	327	6246.19	337.746	0.584431	0.605924	0.0540723	50.2935	0.150358	25.391	0.819991	0.630067	0.144501	755.055	0.932401	0.343932	-226.598	-0.478745	0.300105	0.656655	0.0542773	-0.367193	-0.988031	-1.24871	-1.01402	0.696901	-0.803539	13.4514	14.2961	14.5999	14.7157	15.1034	15.4267	15.9577	16.6187	17.8858	18.2852	0.894515	0.835443	0.814346	0.805907	0.776371	0.751055	0.708861	0.658228	0.56962	0.544304	0.236754	-0.029255
328	WellD02	328	4676.78	22.9114	0.222024	0.115151	0.00489896	34.8496	0.0483281	19.0113	0.553603	0.683038	0.568984	626.607	1.37926	-0.0368629	-399.636	0.733941	0.492115	-0.0916273	-0.519169	-0.708989	-0.912447	-1.02313	-1.26346	-1.35186	-0.846764	9.26968	10.0663	10.6434	11.2886	11.7359	12.0719	12.8302	13.1733	13.8766	14.81	0.78481	0.71308	0.662447	0.607595	0.56962	0.540084	0.476793	0.447257	0.388186	0.320675	0.321785	-0.042894
329	WellD02	329	500.72	12.3656	0.519386	0.0606073	0.0246957	13.4001	0.0331893	2.03545	0.0836168	0.737776	30.4562	22.054	9.87795	0.270859	-32.8744	111.766	48.3799	5.14504	11.5046	6.96904	11.1275	6.11761	7.28474	2.95643	12.3125	2.46705	5.35729	5.35729	5.35729	6.45012	6.45012	0	0	0	0	0.0295359	0.00843882	0.00843882	0.00843882	0.00421941	0.00421941	0	0	0	0	0.424444	0.40194
330	WellD02	330	2027.48	174.512	0.0832361	0.0782968	0.0860734	30.4279	0.0385609	8.2418	0.655227	0.871289	3.51323	179.359	2.99394	-0.130047	-8.67083	12.6335	11.451	7.43669	6.48365	7.00468	6.05987	13.8074	17.1531	7.49347	9.91564	5.55817	6.42242	8.45929	13.1733	13.1733	14.0688	14.0688	15.4168	15.953	17.1835	0.291139	0.240506	0.156118	0.0801688	0.0801688	0.07173	0.07173	0.0590717	0.0548523	0.0464135	0.312321	0.176009
331	WellD02	331	260.283	7.75614	0.000825175	0.0138661	0.0297989	2.99981	0.0193726	1.05806	0.50663	0.743918	0.321406	0.590049	1.65211	-0.246129	-15.7605	5.37633	7.76839	13.2936	14.6618	11.1807	14.2224	11.2647	14.9243	11.7779	11.0132	1.29882	0	0	0	0	0	0	0	0	0	0.0168776	0	0	0	0	0	0	0	0	0	0.20226	0.174094
332	WellD02	332	4170.22	550.085	0.624278	0.272964	0.131908	67.882	0.105896	16.9521	0.850388	0.799212	1.09548	659.886	1.79684	0.37255	173.305	2.4241	4.17327	2.98026	5.1616	0.88793	-0.536279	-1.42609	4.25911	-0.203979	-0.444408	11.0315	12.0139	12.3438	12.534	12.904	13.3199	13.9204	14.3959	14.82	15.607	0.675105	0.611814	0.590717	0.578059	0.552743	0.523207	0.481013	0.447257	0.417722	0.362869	0.349956	0.0821816
333	WellD02	333	1923.29	135.422	0.62062	0.0361617	0.0704117	44.0679	0.0197396	7.81824	0.854174	0.933065	3.46635	262.485	3.04756	0.405578	-38.3471	10.0442	7.86801	7.97323	11.3978	11.67	4.87911	9.44333	12.4107	1.96929	6.58456	8.49811	9.67907	10.7231	12.1761	13.5268	14.9395	14.9395	16.1277	16.4509	16.4509	0.270042	0.232068	0.202532	0.168776	0.14346	0.122363	0.122363	0.105485	0.101266	0.101266	0.440735	0.495769
334	WellD02	334	359.99	12.7763	0.21387	0.297898	0.0354908	2.29729	0.00978551	1.46337	0.508619	0.582574	-0.228639	0.839528	0.670037	-0.00182241	-19.7488	-0.07718	0.474027	10.0848	20.7217	11.8974	13.0623	9.81492	13.063	8.51277	6.24986	1.26032	0	0	0	0	0	0	0	0	0	0.0126582	0	0	0	0	0	0	0	0	0	-0.102632	0.0491608
335	WellD02	335	2664.92	107.278	0.936932	0.665865	0.0402555	21.3114	0.0468577	10.833	0.397559	0.605771	2.12275	352.292	2.53132	0.672307	-133.498	5.70945	1.0935	-0.479767	-1.34197	-1.75343	-1.82303	-1.67866	-1.50069	-1.51553	-1.45899	8.06219	8.74593	8.99198	9.10341	9.16337	9.41953	9.52816	9.74818	9.85053	10.3657	0.751055	0.679325	0.654008	0.64135	0.632911	0.590717	0.56962	0.510549	0.464135	0.156118	0.155489	-0.00314968
336	WellD02	336	2733.34	63.5441	0.903411	0.332874	0.0232478	21.6228	0.0526852	11.1111	0.402675	0.518293	2.22483	330.484	2.63368	0.69292	-183.413	6.39671	1.74261	0.00531583	-1.0875	-1.6809	-1.71697	-1.82596	-1.8768	-1.87883	-1.44464	7.37374	8.90785	9.08563	9.12436	9.19626	9.40103	9.40103	9.6333	9.73189	10.3576	0.772152	0.611814	0.594937	0.590717	0.582278	0.552743	0.552743	0.485232	0.447257	0.118143	0.125663	-0.0481233
337	WellD02	337	811.483	19.2151	0.394023	0.493669	0.023679	3.50896	0.00598216	3.29871	0.25623	0.668958	0.592538	15.0605	1.48609	0.143003	-54.1024	1.24133	0.263796	0.953309	0.58834	0.175452	-0.569631	-0.0116737	0.259556	-0.961427	-0.980704	1.36063	0	0	0	0	0	0	0	0	0	0.122363	0	0	0	0	0	0	0	0	0	0.418589	0.050164
338	WellD02	338	2586.54	13.6959	0.985386	0.775202	0.00529508	21.2064	0.0180146	10.5144	0.24505	0.681793	2.00198	473.889	2.4343	0.733306	-219.998	4.54733	0.720751	-0.713567	-1.35408	-1.72949	-1.96069	-1.86386	-1.87451	-1.17311	-1.86645	7.49072	8.42164	8.94476	9.00334	9.27907	9.3186	9.38954	9.68489	9.75459	10.182	0.49789	0.43038	0.396624	0.392405	0.371308	0.367089	0.35865	0.303797	0.28692	0.0632911	0.160396	-0.0817148
339	WellD02	339	761.33	230	0.98245	0.293818	0.302103	20.7181	0.0255692	3.09484	1.46283	0.804727	13.5164	35.4543	6.45613	0.768478	161.214	52.1439	39.7584	32.7492	18.026	17.3806	24.5726	11.8368	16.0627	13.3143	14.8021	6.99716	8.156	8.58173	8.99697	9.38591	11.1586	11.4778	12.1143	12.7675	13.9658	0.147679	0.122363	0.113924	0.105485	0.0970464	0.0675105	0.0632911	0.0548523	0.0464135	0.0337553	0.585219	0.427492
340	WellD02	340	311.124	15.9358	0.438399	0.335256	0.0512203	12.015	0.00793865	1.26473	0.273704	0.608087	35.9694	22.8068	10.2796	0.200878	-12.1742	112.521	55.0481	11.5454	7.88831	17.0871	2.61563	3.28331	2.08846	5.16418	6.35488	1.93666	6.01855	6.01855	6.01855	6.01855	6.09332	0	0	0	0	0.0675105	0.00843882	0.00843882	0.00843882	0.00843882	0.00421941	0	0	0	0	0.48728	0.035915
341	WellD02	341	4531.89	59.9772	0.860842	0.801622	0.0132345	17.4462	0.0201942	18.4223	0.182363	0.717427	-0.164559	222.304	0.456672	0.628936	-349.48	-0.720298	-0.389293	-0.323891	-1.50447	-1.3548	-0.285315	-0.410625	-1.14183	-1.05011	-0.0324188	3.3815	3.79828	4.17507	4.74903	5.86725	6.6413	7.21509	0	0	0	0.603376	0.50211	0.383966	0.181435	0.0379747	0.0168776	0.00421941	0	0	0	0.186723	0.0454479
342	WellD02	342	375.037	17.3884	0.345681	0.313598	0.0463646	2.85925	0.0171177	1.52454	0.701601	0.841951	-0.11263	0.880606	1.14768	0.100367	-16.4962	1.58288	2.12763	8.53484	4.70249	3.87044	3.75037	2.55884	5.24183	2.98269	7.36743	1.29843	0	0	0	0	0	0	0	0	0	0.0421941	0	0	0	0	0	0	0	0	0	0.23886	0.137555
343	WellD02	343	1470.61	216.404	0.960995	0.48112	0.147153	46.4975	0.0618713	5.9781	1.14452	0.812819	6.64555	112.057	4.51868	0.72169	83.5344	24.1576	33.1901	46.9783	22.7739	38.0068	28.6329	28.0305	24.3021	17.6688	17.3985	6.5171	10.6174	12.7301	15.2846	17.3736	18.2461	20.2066	20.2066	22.523	22.523	0.219409	0.122363	0.0970464	0.0759494	0.0632911	0.0590717	0.0506329	0.0506329	0.0421941	0.0421941	0.61372	0.45221
344	WellD02	344	316.036	15.3612	0.42417	0.336912	0.0486059	2.06279	0.029744	1.2847	0.723257	0.807692	0.869375	1.67399	1.97242	0.204381	-13.1927	4.29516	2.83857	2.32316	3.13625	4.34819	3.17091	6.83141	3.23123	0.231102	0.440549	1.21073	0	0	0	0	0	0	0	0	0	0.021097	0	0	0	0	0	0	0	0	0	0.564552	0.325992
345	WellD02	345	351.351	4.8292	0.00177458	0.0154365	0.0137447	3.29028	0.0144255	1.42826	0.469145	0.707611	0.36332	1.16905	1.76374	-0.216827	-26.9154	4.36019	3.94371	11.5316	5.80463	6.8824	3.43028	5.17653	8.06589	5.9532	5.19843	1.28218	0	0	0	0	0	0	0	0	0	0.0168776	0	0	0	0	0	0	0	0	0	0.323082	0.170168
346	WellD02	346	390.178	14.0408	0.366288	0.221749	0.0359855	3.12164	0.022748	1.58609	1.0254	0.681709	0.412776	1.40922	1.90098	0.124823	-21.2119	5.41218	5.94657	3.06552	2.5055	1.94248	3.05491	9.76839	0.999155	3.37836	-1.05514	1.55009	2.23334	0	0	0	0	0	0	0	0	0.14346	0.0168776	0	0	0	0	0	0	0	0	0.287362	0.109595
347	WellD02	347	1161.15	321.714	0.469191	0.682074	0.277065	39.3406	0.0212338	4.72013	0.933025	0.743272	8.97476	185.242	5.01104	0.208472	216.804	26.8691	20.5187	12.734	13.3872	9.55901	7.37183	7.34199	6.20471	4.72503	3.19916	9.64225	11.942	12.4691	12.9857	13.4792	14.2699	14.844	15.7357	15.7357	15.7357	0.21097	0.164557	0.156118	0.147679	0.139241	0.126582	0.118143	0.105485	0.105485	0.105485	0.459594	0.264894
348	WellD02	348	306.284	14.9108	0.41527	0.351745	0.0486828	2.90574	0.0181575	1.24506	0.581401	0.773548	1.50328	1.18814	2.61346	0.173336	-12.762	14.9197	5.65714	13.2263	17.3662	9.83262	16.691	12.5276	10.2071	8.04473	6.23279	1.34385	0	0	0	0	0	0	0	0	0	0.0168776	0	0	0	0	0	0	0	0	0	0.312945	0.247188
349	WellD02	349	1431.42	553.121	0.997332	0.501039	0.386413	59.6935	0.0313053	5.81879	1.45639	0.814492	6.89192	135.992	4.58015	0.749744	423.791	23.2326	21.2527	33.5027	24.839	26.0611	28.9637	26.4939	13.8382	19.4341	10.0881	13.2728	16.901	20.067	22.9538	23.7748	25.6056	27.7164	28.9092	31.5943	31.5943	0.181435	0.139241	0.113924	0.0970464	0.092827	0.0843882	0.0759494	0.07173	0.0632911	0.0632911	0.833497	0.666978
350	WellD02	350	341.411	12.5405	0.344385	0.274804	0.0367315	4.14216	0.0156469	1.38785	0.397071	0.667406	11.0763	2.27259	8.25403	0.106858	-18.306	82.0457	12.5217	15.9109	21.8639	15.6973	11.11	10.0264	10.5642	7.30662	8.76664	1.53989	0	0	0	0	0	0	0	0	0	0.0126582	0	0	0	0	0	0	0	0	0	0.521574	0.183365
351	WellD02	351	290.697	13.841	0.338656	0.31212	0.0476131	2.6788	0.047662	1.1817	0.609717	0.605681	-0.140416	0.434373	1.28407	0.110461	-12.4235	3.31218	2.80031	15.3156	18.6023	15.8306	11.437	10.4516	13.8266	8.97032	7.80504	1.41392	0	0	0	0	0	0	0	0	0	0.0126582	0	0	0	0	0	0	0	0	0	0.237662	0.159339
352	WellD02	352	1384.29	156.898	0.711183	0.814879	0.113342	30.5926	0.0126323	5.62721	1.02592	0.684869	4.20585	173.283	3.48889	0.450086	31.8272	11.7584	6.3725	3.54586	1.89076	2.97505	5.17509	0.509212	5.4865	3.93445	0.263835	4.86549	5.98583	6.55994	7.41257	7.98069	8.79469	9.17196	11.8782	14.1915	14.1915	0.518987	0.388186	0.333333	0.261603	0.219409	0.164557	0.14346	0.0548523	0.0337553	0.0337553	0.34729	0.188925
353	WellD02	353	2132.93	25.3451	0.513158	0.433454	0.0118828	18.1775	0.0411754	8.67043	0.533285	0.73001	2.11689	256.55	2.48602	0.291602	-167.365	5.41774	3.17746	0.710308	0.207627	-0.622356	1.61388	-0.522207	1.33586	1.31849	-1.46023	5.41704	6.36203	6.88052	7.1337	7.52292	7.83124	8.57867	10.4891	13.0148	14.5675	0.590717	0.476793	0.417722	0.388186	0.337553	0.291139	0.194093	0.0675105	0.0295359	0.021097	0.291287	0.0606481
354	WellD02	354	496.625	14.6461	0.00124893	0.194911	0.0294912	11.942	0.0166098	2.0188	0.124068	0.574261	18.0957	39.7063	7.42588	-0.224183	-30.2241	56.4406	24.9987	29.0427	24.4759	4.78652	14.1077	10.9049	8.39388	6.86301	8.2233	2.92806	5.66297	5.66297	5.66297	5.66297	0	0	0	0	0	0.0464135	0.0168776	0.0168776	0.0168776	0.0168776	0	0	0	0	0	0.565842	0.154536
355	WellD02	355	436.017	16.9381	0.389611	0.503018	0.0388473	2.90916	0.00511343	1.77242	0.49425	0.798542	-0.135498	1.45544	0.830411	0.165146	-22.456	0.182773	0.910265	5.9729	6.4155	5.22774	11.7596	6.51196	7.57247	7.5043	6.77608	1.26892	0	0	0	0	0	0	0	0	0	0.021097	0	0	0	0	0	0	0	0	0	0.18469	0.121778
356	WellD02	356	400.06	15.1588	0.237426	0.110333	0.0378912	2.25568	0.0409139	1.62626	0.442927	0.626756	-0.177785	0.818817	1.14848	0.0023421	-20.9867	2.60578	3.26454	5.87275	9.72158	12.2779	11.9855	13.6456	5.67441	8.98902	8.64073	1.31874	0	0	0	0	0	0	0	0	0	0.0126582	0	0	0	0	0	0	0	0	0	0.0677217	0.0496066
357	WellD02	357	619.99	62.9313	0.219655	0.0128504	0.101504	13.156	0.00411317	2.52028	0.326231	0.728879	13.1469	45.7521	6.23198	-0.0191229	6.91518	41.8845	18.894	19.2324	8.27611	5.31763	7.02059	26.1736	23.0556	19.9807	3.34957	4.54519	5.47363	5.47363	5.58782	5.64795	6.26494	0	0	0	0	0.0759494	0.0590717	0.0590717	0.0548523	0.0506329	0.0168776	0	0	0	0	0.369735	0.325546
358	WellD02	358	598.629	40.9843	0.596456	0.0068434	0.0684635	11.5641	0.0150849	2.43345	0.252194	0.697884	12.3193	26.8168	6.3564	0.38459	-13.1019	43.1377	35.1416	54.1667	17.1442	11.9423	30.9407	26.2794	19.5739	18.1075	16.1618	3.25222	4.27313	4.41688	4.96711	5.13337	0	0	0	0	0	0.0632911	0.0421941	0.0379747	0.0253165	0.0168776	0	0	0	0	0	0.341889	0.305623
359	WellD02	359	319.666	14.5643	0.199701	0.0187554	0.0455611	2.38327	0.0200919	1.29946	0.645942	0.624322	-0.0136759	0.742577	1.3186	-0.0420279	-14.3175	1.71715	0.637089	9.55546	4.75417	8.42274	8.32358	11.05	7.89147	6.36269	6.82573	1.31856	0	0	0	0	0	0	0	0	0	0.0126582	0	0	0	0	0	0	0	0	0	0.0185385	0.0467448
360	WellD02	360	771.152	19.0266	0.131147	0.182098	0.0246729	6.3508	0.0368005	3.13476	0.124281	0.759937	7.12747	11.4636	5.77987	-0.111493	-50.647	53.2749	15.0028	25.1325	0.336035	1.97908	3.32879	4.90766	0.590298	0.502142	2.55649	1.36035	3.14221	3.97313	0	0	0	0	0	0	0	0.0843882	0.00843882	0.00421941	0	0	0	0	0	0	0	0.379191	0.236238
361	WellD02	361	614.546	9.47898	0.00964437	0.0423727	0.0154244	5.20009	0.0188157	2.49815	0.27552	0.853832	3.8663	8.93931	3.64471	-0.240528	-46.0453	22.0351	6.9719	7.43144	3.25478	3.99108	3.96261	1.41553	-0.156381	5.49177	2.14345	1.30126	0	0	0	0	0	0	0	0	0	0.0886076	0	0	0	0	0	0	0	0	0	0.327397	0.265512
362	WellD02	362	1524.19	12.0237	0.958823	0.40756	0.00788858	21.7076	0.0390924	6.19588	0.605506	0.655448	5.72506	242.822	4.13797	0.692158	-125.687	16.5173	7.15785	3.17816	1.4693	0.278794	-0.652375	-0.869583	-0.736876	-1.68522	-0.601017	8.41644	9.57931	9.93191	9.93191	9.99845	9.99845	10.0461	10.0727	10.2831	10.4012	0.438819	0.375527	0.35865	0.35865	0.35443	0.35443	0.350211	0.345992	0.308017	0.244726	0.196906	-0.0377035
363	WellD02	363	536.879	44.5774	0.203033	0.13167	0.0830306	5.37551	0.0286973	2.18243	1.22451	0.849861	0.322262	3.13476	1.60692	-0.0230829	-3.92964	2.64495	1.56357	0.815954	1.42169	3.12036	2.59436	5.42161	2.52806	0.00367003	1.18909	2.0549	2.83313	3.44283	4.1036	0	0	0	0	0	0	0.299578	0.130802	0.0506329	0.00421941	0	0	0	0	0	0	0.329668	0.318334
364	WellD02	364	586.792	102.073	0.92982	0.29511	0.17395	10.6238	0.0182128	2.38533	1.0998	0.776397	9.28504	9.31662	6.05939	0.682608	49.056	53.6425	32.0692	20.0772	6.28396	11.5378	7.50016	3.74171	3.85723	2.22436	3.85486	3.40767	3.72522	4.07332	4.80556	5.82023	6.35461	0	0	0	0	0.21097	0.181435	0.139241	0.0590717	0.0168776	0.00843882	0	0	0	0	0.390922	0.221543
365	WellD02	365	408.156	14.4901	0.100373	0.0054173	0.0355014	2.10533	0.0211327	1.65917	0.444711	0.626338	-0.182078	1.08912	0.85455	-0.167787	-22.3868	0.433507	-0.688405	2.32537	7.28133	6.10231	7.37639	5.40105	7.66175	6.51582	3.49678	1.18667	0	0	0	0	0	0	0	0	0	0.0126582	0	0	0	0	0	0	0	0	0	0.00461117	-0.0127721
366	WellD02	366	377.657	12.3927	0.0212148	0.00640295	0.0328146	2.37802	0.0275564	1.53519	0.468141	0.634515	0.351661	1.16206	1.98553	-0.227633	-21.7287	6.278	3.68105	8.33715	8.54361	5.36271	7.13986	4.38804	1.52863	1.55704	3.59408	1.44057	0	0	0	0	0	0	0	0	0	0.00843882	0	0	0	0	0	0	0	0	0	0.257675	0.171571
367	WellD02	367	1130.31	550.207	0.986564	0.00460151	0.486776	42.3599	0.0193363	4.59475	1.15068	0.837046	6.72183	126.423	4.47641	0.7045	448.084	20.1143	23.0703	18.082	15.3041	11.4616	9.84076	13.2721	12.736	13.1751	11.2872	21.572	23.8416	23.8416	23.8416	26.3001	27.6833	27.6833	27.6833	27.6833	28.9519	0.0843882	0.0759494	0.0759494	0.0759494	0.0675105	0.0632911	0.0632911	0.0632911	0.0632911	0.0590717	0.773426	0.61345
368	WellD02	368	1116.48	29.3182	0.321895	0.40073	0.0262596	5.86469	0.031714	4.53852	0.224284	0.699353	1.24001	18.3403	2.42525	0.0902963	-71.5555	7.98009	3.59961	3.20773	5.86241	8.33213	1.81931	8.57303	-0.511295	2.82721	-0.137826	1.53404	2.97145	3.27426	0	0	0	0	0	0	0	0.160338	0.0253165	0.0126582	0	0	0	0	0	0	0	0.374864	0.236283
369	WellD02	369	744.309	15.0344	0.844477	0.490148	0.0201992	17.3035	0.0163814	3.02565	0.339247	0.651072	10.902	92.6133	5.70625	0.59454	-52.2139	32.3163	24.7048	15.0295	10.4458	6.8418	7.68779	12.269	4.98321	7.18085	2.71655	5.77217	7.7043	7.7043	7.7043	7.7043	7.7043	8.11409	8.16954	0	0	0.122363	0.0843882	0.0843882	0.0843882	0.0843882	0.0843882	0.0632911	0.0506329	0	0	0.309165	0.00647209
370	WellD02	370	1674.53	197.75	0.710394	0.644793	0.118093	27.3276	0.062199	6.80705	1.0261	0.738933	4.76457	93.0992	3.98034	0.475855	46.4559	21.3553	16.218	17.0671	6.42593	6.34787	5.93287	7.5782	1.18677	8.47521	1.58871	3.66713	5.45248	7.02032	8.54168	9.58432	9.82517	10.2921	10.5943	11.8242	12.6774	0.734177	0.409283	0.270042	0.189873	0.151899	0.14346	0.126582	0.113924	0.07173	0.0506329	0.543255	0.273989
371	WellD02	371	3514.24	1733.54	0.79998	0.671775	0.493289	36.4007	0.0948494	14.2855	1.68024	0.974914	0.603757	230.154	1.56416	0.567121	1416.03	2.15644	0.93843	0.477032	0.717974	0.532601	0.0147145	-0.124666	0.0275937	1.91403	0.33525	11.2914	13.7077	14.7681	15.2779	16.5519	17.0426	17.6268	17.7187	17.8939	18.3147	0.793249	0.637131	0.582278	0.556962	0.49789	0.476793	0.451477	0.447257	0.438819	0.417722	0.540749	0.394123
372	WellD02	372	2414.04	103.454	0.506833	0.617024	0.0428553	34.3886	0.122272	9.81315	0.88708	0.657289	1.79445	198.902	2.4421	0.264605	-114.654	5.55243	4.97925	4.8329	2.92994	4.9918	3.1565	4.73302	4.32956	3.24108	3.36828	5.81817	6.8906	8.15081	8.68566	9.13252	9.9688	11.5139	14.5652	14.5652	15.7671	0.793249	0.637131	0.49789	0.447257	0.405063	0.329114	0.227848	0.130802	0.130802	0.105485	0.393513	0.174973
373	WellD02	373	670.354	215.735	0.878694	0.0721649	0.321822	45.1321	0	2.72502	0.800813	0.827133	14.1671	71.8966	6.13437	0.640363	155.168	43.8751	45.2936	40.487	36.6278	28.6755	28.1665	28.6177	23.0206	7.79715	12.5184	9.30503	11.3063	15.9799	15.9799	16.9082	16.9082	17.8293	17.8293	17.8293	19.6109	0.105485	0.0843882	0.0548523	0.0548523	0.0506329	0.0506329	0.0464135	0.0464135	0.0464135	0.0379747	0.854296	0.745397
374	WellD02	374	2016.32	17.7789	0.24693	0.466645	0.00881751	10.8944	0.0182674	8.19641	0.0987189	0.740915	1.16261	108.036	1.95378	0.00558353	-164.395	3.80653	2.5316	7.09161	2.31964	2.17871	3.9206	2.16665	2.65223	0.174926	2.89225	2.10045	3.46518	4.75648	5.17187	5.38609	0	0	0	0	0	0.434599	0.126582	0.0590717	0.0464135	0.0295359	0	0	0	0	0	0.469556	0.213502
375	WellD02	375	3140.41	7.64164	0.000328343	0.00717033	0.00243333	38.6333	0.0198138	12.7659	0.745353	0.815583	1.32205	355.216	1.95579	-0.218734	-276.094	3.57869	2.26001	2.86153	0.896534	0.799812	1.68906	-0.296555	-0.973698	-1.08867	0.187512	8.14464	9.36294	9.9963	10.5616	11.1697	11.7289	11.9253	12.151	12.7339	13.2957	0.590717	0.49789	0.455696	0.417722	0.379747	0.345992	0.333333	0.316456	0.274262	0.232068	0.467761	0.271267
376	WellD02	376	1687.74	7.58448	0.852182	0.265805	0.00449388	28.016	0.02666	6.86071	1.03069	0.500021	4.36673	187.976	3.50835	0.602321	-144.903	13.587	11.2944	9.04016	4.38238	5.71844	2.6068	1.87804	0.852797	1.11024	0.405032	6.43085	8.08255	8.34439	8.5592	9.98966	12.299	12.4553	12.4553	12.6759	12.9407	0.510549	0.383966	0.367089	0.350211	0.257384	0.172996	0.168776	0.168776	0.160338	0.147679	0.367707	-0.00300096
377	WellD02	377	258.842	10.4559	0.228532	0.19283	0.0403947	2.29482	0.00790123	1.0522	0.61688	0.707049	-0.139162	0.400225	1.11522	-0.0173993	-12.9305	1.57745	5.22565	9.75772	17.8628	15.2401	10.4995	8.51064	7.04542	7.12329	13.3755	1.13298	0	0	0	0	0	0	0	0	0	0.021097	0	0	0	0	0	0	0	0	0	0.219964	0.147382
378	WellD02	378	622.166	6.40967	0.156105	0.258152	0.0103022	7.02412	0.0181953	2.52913	0.215452	0.697308	8.89484	9.77619	6.15904	-0.0972277	-49.8031	53.7192	29.6224	24.023	16.9888	0.395923	12.8916	-0.10591	8.36833	1.83814	-0.840343	3.10012	3.10012	3.5372	0	0	0	0	0	0	0	0.00843882	0.00843882	0.00421941	0	0	0	0	0	0	0	0.430254	0.113244
379	WellD02	379	1066.18	8.65227	0.455181	0.436116	0.00811517	29.5805	0.0313702	4.33408	0.997495	0.774036	7.7945	134.5	4.70798	0.209772	-87.6775	23.3728	22.2271	12.3512	11.2939	10.2064	8.93095	4.81093	6.38073	7.88379	2.20078	7.65233	8.50851	8.62025	9.04434	10.0972	10.9512	11.6073	12.5509	13.1506	13.5357	0.248945	0.219409	0.21519	0.198312	0.160338	0.135021	0.118143	0.0970464	0.0843882	0.0759494	0.463204	0.14896
380	WellD02	380	1465.77	204.747	0.404723	0.134163	0.139685	27.5368	0.0433664	5.95842	1.12537	0.844344	2.3833	81.2824	2.77355	0.15565	72.314	7.8186	5.8231	8.01917	10.5548	5.91821	2.43201	-1.04549	2.31209	0.180044	1.53715	5.8741	6.67222	6.82363	7.13893	7.5455	8.4462	9.2614	10.0155	12.0969	13.9202	0.535865	0.455696	0.438819	0.400844	0.345992	0.240506	0.172996	0.118143	0.0506329	0.0295359	0.548337	0.388553
381	WellD02	381	509.036	38.4949	0.776125	0.183995	0.0756232	13.0613	0.0322506	2.06925	1.0172	0.628767	14.4864	29.9913	6.48848	0.508391	-7.49651	46.9015	25.7241	21.3991	10.4026	8.02598	7.59521	5.44853	4.43782	3.24105	2.54192	4.1255	4.80102	5.72729	5.72729	5.91261	6.30895	0	0	0	0	0.219409	0.177215	0.126582	0.126582	0.109705	0.0675105	0	0	0	0	0.308834	0.0555456
382	WellD02	382	368.253	15.4881	0.0432233	0.16483	0.0420582	12.0876	0.0125283	1.49696	0.139719	0.602223	20.0114	35.2549	7.6266	-0.18782	-17.7836	60.1184	24.6758	16.0405	9.05014	8.40602	10.4711	10.6801	4.76668	2.11088	2.48184	2.27694	5.29157	5.29157	5.29157	5.8939	0	0	0	0	0	0.0675105	0.0168776	0.0168776	0.0168776	0.00843882	0	0	0	0	0	0.56023	0.146101
383	WellD02	383	1046.08	15.7933	0.226751	0.225368	0.0150977	31.7633	0.00698385	4.25234	0.421365	0.853711	6.15194	126.698	4.11326	0.0165651	-78.7197	17.9225	21.6593	14.4344	18.7951	10.0783	6.04708	12.5239	9.81315	6.45182	2.47862	6.42952	8.39328	8.61001	8.80507	9.30403	10.067	11.0479	11.5565	12.0853	13.5711	0.168776	0.122363	0.118143	0.113924	0.101266	0.0843882	0.0675105	0.0590717	0.0506329	0.0337553	0.607165	0.45679
384	WellD02	384	1128.84	81.2565	0.53708	0.674108	0.0719825	13.8848	0.00871019	4.58877	0.938215	0.926922	2.49055	37.6572	2.90531	0.292511	-20.734	10.0988	7.27715	1.72611	3.17358	1.51199	2.35941	2.45795	4.45458	1.72058	1.49813	3.15417	4.36403	5.70519	6.42711	7.10228	7.94171	8.65786	9.18387	9.70341	10.2149	0.514768	0.299578	0.172996	0.130802	0.0970464	0.0632911	0.0421941	0.0295359	0.0168776	0.00421941	0.525497	0.426162
385	WellD02	385	5149.54	1292.09	0.803293	0.64769	0.250914	38.7883	0.134918	20.9331	1.32054	0.914077	0.216967	342.347	1.13798	0.545413	826.828	1.54012	0.0419711	0.286894	0.234928	0.096313	-0.576875	-0.938572	-0.301227	-0.756561	-0.564419	12.5228	13.1465	13.6339	13.7547	13.9759	14.5245	15.2438	15.8921	16.9865	17.5475	0.805907	0.763713	0.729958	0.721519	0.704641	0.662447	0.607595	0.561181	0.489451	0.455696	0.418628	0.384832
386	WellD02	386	247.77	7.14157	0.000354707	0.0553303	0.0288234	3.08982	0.03236	1.00719	0.516255	0.715656	5.81411	1.22081	5.40989	-0.233183	-15.2444	38.5402	34.1867	7.91921	13.4533	10.0421	10.9359	6.82675	12.4834	7.04469	2.33829	1.33239	0	0	0	0	0	0	0	0	0	0.0168776	0	0	0	0	0	0	0	0	0	0.442196	0.383641
387	WellD02	387	403.708	14.2611	0.281059	0.00970913	0.0353252	12.0618	0.0110155	1.64109	0.000603065	0.68413	29.2861	18.4409	9.64899	0.0497786	-22.214	100.417	41.1549	2.91245	6.7432	13.3214	9.82651	8.39805	6.86171	8.98581	11.4196	2.27092	4.36342	5.39553	5.39553	5.39553	0	0	0	0	0	0.0379747	0.0126582	0.00843882	0.00843882	0.00843882	0	0	0	0	0	0.579561	0.216994
388	WellD02	388	3283.3	123.227	0.568143	0.530212	0.0375315	34.6183	0.00943916	13.3468	1.04869	0.691652	1.39426	411.009	2.02436	0.338152	-173.419	3.65674	0.564774	-0.257328	-0.34683	-1.17634	-1.24269	-1.03963	-0.757281	-0.218661	-0.748316	9.06063	10.0322	10.3959	10.5839	10.75	11.3666	12.1144	12.8213	13.7925	15.2518	0.751055	0.666667	0.637131	0.620253	0.603376	0.540084	0.468354	0.405063	0.333333	0.248945	0.293081	0.221481
389	WellD02	389	831.485	76.9369	0.683526	0.00159905	0.0925296	19.6157	0.0118171	3.38002	0.650009	0.753042	10.4711	109.069	5.53999	0.449434	1.81226	31.1838	17.1761	11.5704	7.15065	4.83739	5.40371	2.2916	3.287	0.62162	1.1372	7.51518	8.49122	8.62651	8.75125	8.75125	8.83425	8.88493	9.07159	9.63229	10.8486	0.206751	0.177215	0.172996	0.168776	0.168776	0.164557	0.160338	0.14346	0.0548523	0.00843882	0.262302	0.119965
390	WellD02	390	318.33	13.3377	0.0377694	0.0137576	0.041899	2.36954	0.00178329	1.29403	0.504894	0.775488	0.0181104	0.688289	1.42474	-0.213288	-15.4234	3.32647	3.60768	11.783	13.1334	11.2582	13.9944	8.67612	11.0208	12.9896	11.6872	1.45014	0	0	0	0	0	0	0	0	0	0.00843882	0	0	0	0	0	0	0	0	0	0.261323	0.248493
391	WellD02	391	4336.2	157.518	0.0598009	0.0579428	0.0363262	55.8619	0.00135562	17.6268	1.01323	0.754983	1.23108	617.836	1.98195	-0.148048	-234.258	3.25025	1.28883	1.68533	0.810436	0.40827	0.231951	-0.752486	-0.344154	-0.610924	-0.911652	15.261	16.0225	16.542	17.2377	17.3201	18.0887	18.9695	19.7244	20.5145	21.3627	0.729958	0.691983	0.666667	0.632911	0.628692	0.590717	0.548523	0.514768	0.481013	0.447257	0.400673	0.295214
392	WellD02	392	2860.5	541.429	0.10812	0.00378289	0.189277	37.9729	0.0157792	11.6281	1.33458	0.706921	2.70827	350.921	2.83853	-0.144637	282.982	8.87431	4.8333	4.00719	3.34139	0.468173	0.980758	1.54875	1.9438	-0.21207	1.48619	10.0578	12.4787	14.2324	15.2124	15.8508	16.363	17.1739	17.4423	17.9719	18.3521	0.616034	0.481013	0.409283	0.375527	0.35443	0.337553	0.312236	0.303797	0.28692	0.274262	0.432216	0.156172
393	WellD02	393	1294.53	179.63	0.510456	0.0106767	0.138761	36.9671	0.0214391	5.26231	0.719237	0.718518	5.9567	162.815	4.08159	0.293308	62.6692	17.799	29.5642	21.0555	14.3013	11.251	17.2026	7.47656	6.78522	7.78049	6.84026	6.83074	8.10086	8.30465	8.58172	9.73587	11.1343	15.5038	16.6386	17.277	19.5875	0.295359	0.240506	0.232068	0.219409	0.168776	0.126582	0.0675105	0.0590717	0.0548523	0.0421941	0.390941	0.0743537
394	WellD02	394	520.985	8.92772	0.15838	0.300683	0.0171362	3.00402	0.0233107	2.11782	0.3334	0.783977	1.45414	4.82625	2.60212	-0.0735761	-38.1433	7.75794	5.04754	3.33776	2.19282	3.07974	2.66832	4.47409	3.19644	1.7989	2.10787	1.27022	0	0	0	0	0	0	0	0	0	0.07173	0	0	0	0	0	0	0	0	0	0.165581	0.112375
395	WellD02	395	485.353	19.7272	0.0084689	0.214895	0.040645	13.3486	0.0105207	1.97298	0.152462	0.676614	11.1636	30.6162	5.64915	-0.228911	-24.1245	34.4479	29.0743	11.8402	15.5176	12.2799	15.6312	8.81211	13.0364	4.6061	6.65688	2.75539	4.22863	4.44204	6.62404	6.62404	6.62404	0	0	0	0	0.0675105	0.0295359	0.0253165	0.00843882	0.00843882	0.00843882	0	0	0	0	0.63055	0.451575
396	WellD02	396	269.23	12.8897	0.271217	0.49082	0.0478763	2.3048	0.0213393	1.09443	0.598089	0.80342	0.0850681	0.678606	1.24013	0.0162967	-11.4352	1.22635	1.00403	5.55351	10.4298	14.7596	8.84383	11.1789	8.64123	8.64721	10.3635	1.2543	0	0	0	0	0	0	0	0	0	0.0168776	0	0	0	0	0	0	0	0	0	0.220004	0.194259
397	WellD02	397	1171.76	12.3126	0.834613	0.234434	0.0105078	42.9786	0.0211263	4.76324	0.8877	0.838325	7.07552	193.314	4.41542	0.613921	-93.5558	20.4799	15.366	10.1656	22.1714	13.9005	6.69868	11.0157	8.75823	7.04948	5.73413	9.89226	12.0452	12.2896	13.021	13.7916	14.9442	17.7265	18.2319	18.2319	18.6483	0.21097	0.168776	0.164557	0.151899	0.139241	0.122363	0.092827	0.0886076	0.0886076	0.0843882	0.682942	0.490663
398	WellD02	398	331.116	8.42805	0.0584462	0.012026	0.0254534	2.1676	0.0286289	1.346	0.468843	0.711166	-0.145399	0.778497	0.871609	-0.191741	-21.4883	0.454806	1.17504	4.53502	15.4072	11.3496	8.04726	13.3479	7.21644	6.31126	7.09642	1.15857	0	0	0	0	0	0	0	0	0	0.0168776	0	0	0	0	0	0	0	0	0	0.154153	0.206461
399	WellD02	399	1804.71	637.361	0.858458	0.273395	0.353164	40.996	0.0296219	7.33624	1.28986	0.894717	9.23338	287.402	4.83079	0.634914	474.305	30.781	13.8281	6.89179	9.19793	7.51545	4.10837	3.1929	3.35265	1.35093	3.32342	12.4721	15.1704	15.62	16.3136	17.553	17.7998	18.0371	18.2794	18.4993	18.9395	0.303797	0.244726	0.236287	0.223629	0.202532	0.198312	0.194093	0.189873	0.185654	0.177215	0.436964	0.398078
400	WellD02	400	2197.38	623.763	0.697486	0.75856	0.283866	39.5505	0.0144351	8.93245	1.41623	0.873202	2.77287	269.591	2.7923	0.458152	425.23	8.06469	6.10149	3.09389	2.91224	2.85147	0.093415	1.75515	1.91156	1.68157	1.93068	8.66404	12.4848	12.9337	13.0685	13.1935	13.6797	16.2195	16.8411	17.0403	18.0575	0.464135	0.303797	0.291139	0.28692	0.2827	0.265823	0.194093	0.181435	0.177215	0.156118	0.521691	0.394622
401	WellD02	401	208.202	49.6799	0.000422886	0.388866	0.238613	7.44419	0.00708935	0.846352	0.543722	0.655849	0.622807	0.349581	1.99912	-0.231275	30.8688	5.75674	0.424072	1.204	0.884712	4.10588	4.48599	4.98639	3.56367	6.71557	6.2387	1.65056	4.38016	4.38016	4.38016	0	0	0	0	0	0	0.0253165	0.00421941	0.00421941	0.00421941	0	0	0	0	0	0	0.390089	0.217529
402	WellD02	402	314.694	8.05852	0.103653	0.0971754	0.0256075	2.525	0.0278092	1.27924	0.596059	0.67834	-0.0628167	0.603205	1.33074	-0.130053	-20.3741	2.76442	1.49279	6.73962	6.31124	8.12223	9.32338	7.11963	4.49063	5.34704	5.42489	1.1447	0	0	0	0	0	0	0	0	0	0.0126582	0	0	0	0	0	0	0	0	0	0.0757487	0.0529888
403	WellD02	403	284.418	13.7162	0.327043	0.432647	0.0482256	2.30327	0.0236486	1.15617	0.581568	0.686949	-0.171433	0.46183	1.0746	0.10104	-11.981	1.33982	5.3641	12.7241	18.3385	25.0294	22.6094	17.7734	12.7252	13.0436	13.1716	1.25953	0	0	0	0	0	0	0	0	0	0.0168776	0	0	0	0	0	0	0	0	0	0.203756	0.0817921
404	WellD02	404	486.34	47.8011	0.505808	0.511876	0.0982873	5.44811	0.0404747	1.97699	0.726055	0.89501	3.23911	5.30463	3.67762	0.275577	3.86022	17.53	8.1925	4.2912	1.96948	0.464594	-0.0643771	1.18438	-0.426933	-0.699319	-0.313899	1.33085	2.516	0	0	0	0	0	0	0	0	0.172996	0.00421941	0	0	0	0	0	0	0	0	0.534726	0.556088
405	WellD02	405	820.262	81.7774	0.961992	0.559937	0.0996967	20.0759	0.0313555	3.3344	0.724588	0.704065	12.4391	110.823	6.1093	0.723864	7.6667	37.4764	18.5568	14.8899	7.28877	5.09254	5.37705	2.19339	2.79901	1.88959	1.38532	7.74035	9.0002	9.19915	9.19915	9.19915	9.19915	9.19915	9.3581	9.52368	10.2542	0.181435	0.151899	0.147679	0.147679	0.147679	0.147679	0.147679	0.135021	0.109705	0.00843882	0.229611	0.0196174
406	WellD02	406	1090.35	102.851	0.904478	0.339235	0.0943281	19.8674	0.0676954	4.43231	0.774019	0.654524	12.5859	80.5245	6.4474	0.669501	4.33751	45.8214	20.9991	18.9001	8.31689	5.95332	6.17824	2.7326	3.23006	2.17146	1.61002	5.97675	7.22794	7.56383	7.88411	8.28244	8.55882	9.14562	9.27197	9.43404	10.1888	0.236287	0.185654	0.172996	0.160338	0.14346	0.130802	0.101266	0.092827	0.0759494	0.00843882	0.23746	0.0053827
407	WellD02	407	201.982	18.6719	0.700133	0.804801	0.0924432	2.28604	0.0278535	0.821065	0.797943	0.721359	0.257622	0.291642	2.03879	0.478843	0.422782	5.87626	5.649	14.4332	22.8121	18.2896	14.4079	16.3163	12.3127	9.74048	11.7002	1.21131	0	0	0	0	0	0	0	0	0	0.0126582	0	0	0	0	0	0	0	0	0	0.253965	0.0739362
408	WellD02	408	374.571	23.833	0.0110573	0.145153	0.0636276	6.16061	0.00875562	1.52265	0.924763	0.817022	3.92089	3.0478	4.01905	-0.198336	-10.0095	23.1358	20.1267	16.2055	10.175	6.51271	5.26837	4.61883	2.3206	3.94621	2.31011	1.94139	2.57178	3.29194	0	0	0	0	0	0	0	0.194093	0.0970464	0.0126582	0	0	0	0	0	0	0	0.546098	0.307338
409	WellD02	409	337.328	15.3509	0.124141	0.000955272	0.0455074	2.3975	0.0265026	1.37125	0.533571	0.680796	-0.146003	0.869039	0.792028	-0.110595	-15.1267	0.0927664	-0.194008	3.17486	4.33171	5.25485	4.95796	4.20748	6.63339	4.43783	6.10906	1.1368	0	0	0	0	0	0	0	0	0	0.0295359	0	0	0	0	0	0	0	0	0	0.197863	0.0510125
410	WellD02	410	584.61	9.70917	0.0240944	0.186055	0.0166079	4.69214	0.0260882	2.37646	0.557387	0.700816	2.6378	14.611	2.92026	-0.18501	-43.1104	8.18569	2.54723	4.28704	1.13185	1.24348	12.274	4.02491	3.72856	5.05054	2.50311	2.27764	3.0262	4.01319	4.35247	0	0	0	0	0	0	0.185654	0.0843882	0.0337553	0.0168776	0	0	0	0	0	0	0.523531	0.244064
411	WellD02	411	184.377	14.3219	0.276637	0.187127	0.0776775	2.37673	0.0234781	0.749499	0.702672	0.757322	1.18798	0.347471	3.00286	0.0200929	-2.33653	13.438	10.8269	15.1714	20.6657	15.1925	13.3831	15.9995	13.4101	9.95885	11.35	1.27667	0	0	0	0	0	0	0	0	0	0.021097	0	0	0	0	0	0	0	0	0	0.231306	0.184736
412	WellD02	412	297.17	14.6655	0.0673698	0.00605381	0.0493504	1.98417	0.0273158	1.20801	0.632083	0.84111	0.441055	0.888859	1.92631	-0.151584	-12.1839	4.74213	1.28628	8.08056	6.44437	7.26952	6.80218	4.64943	5.85623	4.30313	7.20908	1.27296	0	0	0	0	0	0	0	0	0	0.0168776	0	0	0	0	0	0	0	0	0	0.386433	0.2213
413	WellD02	413	330.835	15.9837	0.00307495	0.0498958	0.0483133	3.39003	0.0120198	1.34486	0.65804	0.733447	0.142299	0.897412	1.49316	-0.242869	-13.9072	3.30721	6.08568	16.1281	15.1259	10.5557	7.94511	4.92635	5.36041	3.52474	7.7503	1.46114	0	0	0	0	0	0	0	0	0	0.0590717	0	0	0	0	0	0	0	0	0	0.294187	0.168547
414	WellD02	414	648.32	33.3546	0.689467	0.00159555	0.0514477	18.4392	0.0189418	2.63545	0.100433	0.69728	5.57488	49.5502	4.06184	0.42891	-25.2212	15.6947	6.62462	11.5782	3.98563	6.2311	11.919	15.1882	12.9941	6.52147	1.61706	3.98725	4.91501	4.91501	5.41745	6.5723	8.07162	8.07162	8.11244	0	0	0.118143	0.0886076	0.0886076	0.0632911	0.0295359	0.0126582	0.0126582	0.00843882	0	0	0.49896	0.267367
415	WellD02	415	456.111	9.51875	0.0212863	0.00607638	0.0208694	12.8703	0.0140202	1.85411	0.139298	0.752095	26.6491	28.1902	8.80241	-0.191692	-31.6909	88.2227	41.3019	7.55745	7.24167	10.6841	6.74102	7.01968	6.17784	5.16931	6.81312	2.28486	6.60503	6.60503	6.60503	6.60503	6.60503	7.14867	0	0	0	0.0548523	0.00843882	0.00843882	0.00843882	0.00843882	0.00843882	0.00421941	0	0	0	0.535099	0.162697
416	WellD02	416	1050.63	17.111	0.938844	0.553089	0.0162864	16.7961	0.0155837	4.27087	0.629859	0.688853	6.2137	123.608	4.25843	0.68963	-77.8139	18.0458	9.19867	4.8266	2.45832	2.82123	1.56181	1.11632	2.56371	2.16755	0.856604	5.78543	6.68802	7.22014	7.22014	7.22014	7.37303	7.65567	8.38424	9.22112	0	0.219409	0.181435	0.160338	0.160338	0.160338	0.14346	0.101266	0.021097	0.00421941	0	0.245033	0.0471378
417	WellD02	417	931.951	251.987	0.302406	0.523133	0.270386	32.1793	0.0169773	3.78842	0.966869	0.657929	8.34066	119.589	4.77844	0.0574264	167.785	24.7973	15.3146	11.367	6.71199	5.13444	1.79834	0.994407	2.80464	4.12546	3.56331	8.83091	9.94936	10.5823	10.812	10.9238	10.9238	11.1698	11.3751	11.5649	12.6194	0.320675	0.278481	0.257384	0.248945	0.244726	0.244726	0.232068	0.219409	0.206751	0.135021	0.463738	0.186363
418	WellD02	418	145.528	12.9447	0.271733	0.319492	0.08895	1.453	0.000603782	0.591579	0.684926	0.736776	1.96991	0.288723	3.22618	0.0237637	-0.203751	17.0955	18.888	12.2808	17.2313	18.4019	11.3919	8.80432	6.93837	8.56408	17.3785	1.15805	0	0	0	0	0	0	0	0	0	0.0126582	0	0	0	0	0	0	0	0	0	0.363291	0.246078
419	WellD02	419	1307.65	12.9751	0.779337	0.437487	0.00992249	16.9182	0.0441005	5.31565	0.601917	0.573086	5.46058	137.228	4.07668	0.549352	-105.171	16.5055	9.26866	4.69338	2.37979	1.84814	1.38278	0.133743	1.73468	1.09702	1.13625	3.85739	5.55437	6.71416	7.02921	7.14648	7.31507	7.49091	0	0	0	0.421941	0.253165	0.185654	0.168776	0.160338	0.14346	0.118143	0	0	0	0.208144	-0.0104206
420	WellD02	420	812.464	12.0847	0.780761	0.595232	0.0148742	20.3174	0.0154202	3.3027	1.021	0.621749	10.6314	89.7804	5.27467	0.545762	-61.3214	32.7873	12.5506	8.26254	5.60927	3.33678	2.04906	1.34276	0.605115	-0.0312625	-0.605541	7.66124	8.50255	8.895	8.97774	9.13455	9.3252	9.41984	9.60639	9.76158	10.2156	0.316456	0.278481	0.261603	0.257384	0.248945	0.236287	0.227848	0.206751	0.181435	0.0590717	0.379484	0.14466
421	WellD02	421	196.916	15.969	0.338002	0.476927	0.0810952	2.39311	0.0163571	0.800474	0.757689	0.776903	0.27235	0.297861	1.86886	0.0974925	-1.82243	5.74762	7.15042	18.8766	19.2067	15.2251	15.6176	15.7875	12.1537	10.6641	12.2637	1.20527	0	0	0	0	0	0	0	0	0	0.0126582	0	0	0	0	0	0	0	0	0	0.167649	0.106812
422	WellD02	422	209.104	14.0459	0.265855	0.363569	0.0671719	2.22737	0.0142434	0.850015	0.674343	0.731433	2.23164	0.456621	4.05135	0.00353242	-4.84664	27.5553	9.9563	14.3016	9.34372	18.1411	12.1719	8.49482	10.4499	9.08659	12.4289	1.20566	0	0	0	0	0	0	0	0	0	0.0126582	0	0	0	0	0	0	0	0	0	0.296731	0.0548191
423	WellD02	423	416.686	10.7944	0.0986247	0.0055615	0.0259052	3.51487	0.0216639	1.69385	0.18777	0.762452	3.04877	7.79334	3.1005	-0.122061	-26.8533	9.805	5.28477	16.3932	2.23715	2.30348	6.9628	1.31312	0.0127485	6.74177	-0.685894	1.30537	0	0	0	0	0	0	0	0	0	0.0590717	0	0	0	0	0	0	0	0	0	0.560199	0.232091
424	WellD02	424	876.224	59.1475	0.125012	0.105099	0.0675027	10.6151	0.0102273	3.56189	0.522581	0.727892	1.47883	26.6226	2.23129	-0.11831	-20.0194	3.96416	2.46945	1.09548	0.31075	-0.277742	-0.675423	-1.16961	-0.704424	-1.17551	-0.36519	2.33323	2.46335	3.9117	4.42299	5.03208	0	0	0	0	0	0.561181	0.468354	0.0675105	0.0337553	0.00421941	0	0	0	0	0	0.24138	0.003908
425	WellD02	425	1666.89	168.058	0.72245	0.181824	0.100821	30.867	0.0150966	6.77597	0.771273	0.686059	3.00249	179.463	2.78579	0.48325	17.4545	8.71418	6.33662	10.0134	4.48692	5.12011	9.53173	2.50883	6.45347	3.52613	2.22471	5.34437	6.01184	6.48975	6.72398	7.28981	8.63824	13.9285	13.9285	13.9285	13.9285	0.451477	0.388186	0.341772	0.316456	0.248945	0.135021	0.0421941	0.0421941	0.0421941	0.0421941	0.343661	0.186591
426	WellD02	426	666.327	11.2773	0.291818	0.000241484	0.0169246	14.9569	0.0300008	2.70865	0.272163	0.835756	10.5918	64.1887	5.56386	0.0393894	-48.9254	31.9444	23.9728	35.1731	7.2254	19.4352	13.4199	3.7337	4.28725	7.78172	6.7451	4.12342	6.01322	6.01322	6.01322	6.34962	7.28617	7.28617	0	0	0	0.0886076	0.0506329	0.0506329	0.0506329	0.0421941	0.0168776	0.0168776	0	0	0	0.516032	0.592263
427	WellD02	427	2305.62	73.8349	0.717207	0.23706	0.0320239	28.4544	0.0261072	9.37243	0.857091	0.744112	1.98878	203.981	2.38081	0.490801	-134.478	6.356	10.5326	6.91114	5.87348	4.54825	2.39902	4.42593	3.65394	3.86608	1.64009	5.16306	6.1104	7.56655	7.8109	8.31042	9.84086	13.156	13.156	13.156	13.3419	0.518987	0.413502	0.295359	0.278481	0.240506	0.151899	0.0801688	0.0801688	0.0801688	0.0759494	0.348789	0.10497
428	WellD02	428	1300.05	79.8826	0.403289	0.0608025	0.061446	22.0695	0	5.28474	0.698249	0.696986	5.52919	181.654	3.9583	0.15168	-37.5767	15.9227	6.49477	4.56716	3.14365	1.76752	5.90437	2.4755	3.15398	0.374597	6.02043	5.94012	7.13346	8.18291	8.29588	8.66743	9.02222	9.54148	9.83917	10.331	10.9113	0.295359	0.232068	0.189873	0.185654	0.168776	0.151899	0.126582	0.109705	0.0801688	0.0506329	0.263143	0.0540905
429	WellD02	429	744.555	7.64407	0.467479	0.0573158	0.0102666	11.2779	0.0148308	3.02665	0.0618708	0.769935	5.61222	72.9477	3.98316	0.234119	-59.6265	15.6992	11.3595	11.2979	5.08731	15.1759	3.6295	1.12031	0.201853	1.65524	6.25771	2.77641	4.22625	4.37604	5.06034	5.5626	0	0	0	0	0	0.122363	0.0632911	0.0590717	0.0253165	0.0168776	0	0	0	0	0	0.665355	0.416931
430	WellD02	430	2615.72	76.7098	0.779003	0.809808	0.0293265	14.727	0.0475332	10.633	0.0901652	0.760396	0.647774	145.212	1.45567	0.536845	-159.62	2.22382	4.94166	1.39511	0.357839	-1.18173	-0.0868388	2.63629	-0.656485	2.76896	2.06839	2.94185	3.50452	4.55419	5.38987	6.19688	6.88679	7.19685	0	0	0	0.434599	0.308017	0.14346	0.0801688	0.0421941	0.021097	0.00421941	0	0	0	0.298756	0.158344
431	WellD02	431	261.829	13.112	0.211416	0.137408	0.0500784	2.24363	0.0167144	1.06435	0.62836	0.710765	-0.211163	0.373877	0.939061	-0.0119588	-10.5443	0.935452	4.16079	6.4342	14.8549	12.9645	10.2608	14.4963	11.4331	6.28888	7.83155	1.18438	0	0	0	0	0	0	0	0	0	0.0168776	0	0	0	0	0	0	0	0	0	0.0882011	-0.010741
432	WellD02	432	253.464	7.74351	0.0818646	0.0959278	0.0305508	2.31154	0.00630755	1.03034	0.484204	0.704441	0.0613671	0.512805	1.33805	-0.150902	-15.1569	2.31197	4.47673	9.1957	13.0946	12.0626	11.3274	9.30504	11.9003	11.3455	13.8271	1.24605	0	0	0	0	0	0	0	0	0	0.0126582	0	0	0	0	0	0	0	0	0	0.205893	0.152086
433	WellD02	433	236.684	12.5903	0.175855	0.0610555	0.0531943	2.1539	0.00544875	0.962132	0.663918	0.632566	-0.0371214	0.377808	1.30879	-0.0570406	-8.7942	1.95369	1.47315	8.45327	15.863	14.4953	13.7065	12.998	10.9033	10.7904	11.2464	1.19602	0	0	0	0	0	0	0	0	0	0.0126582	0	0	0	0	0	0	0	0	0	0.15943	0.0682846
434	WellD02	434	985.931	225.039	0.365152	0.592361	0.22825	31.2059	0	4.00785	1.06463	0.666888	14.7758	54.9285	6.27965	0.106909	135.96	59.6488	25.2651	24.9127	24.8636	15.934	25.6701	5.99373	11.4353	13.5034	12.0013	4.42884	9.66514	12.5571	12.5571	12.5571	13.0052	13.0052	15.3629	16.0886	16.0886	0.270042	0.101266	0.07173	0.07173	0.07173	0.0675105	0.0675105	0.0464135	0.0421941	0.0421941	0.382724	0.220362
435	WellD02	435	860.06	13.64	0.42778	0.160382	0.0158594	12.1997	0.0152336	3.49618	0.0785068	0.815518	5.10837	90.2668	3.88524	0.162481	-64.0664	14.0649	6.27062	7.55027	5.05028	6.56862	2.0703	11.4029	2.40059	7.86087	1.21132	3.13334	4.94298	4.94298	5.12789	5.86664	6.10343	0	0	0	0	0.151899	0.0759494	0.0759494	0.0675105	0.0253165	0.00421941	0	0	0	0	0.478995	0.499107
436	WellD02	436	1178.72	12.9659	0.800167	0.180066	0.011	9.71639	0.00798443	4.79153	0.32328	0.762044	1.93432	97.4137	2.39992	0.576856	-93.5312	4.31721	1.99304	2.2944	1.35318	4.66447	1.05295	-1.09653	0.658436	6.96785	0.85955	2.99414	3.62702	3.815	4.69095	0	0	0	0	0	0	0.223629	0.164557	0.14346	0.0337553	0	0	0	0	0	0	0.486815	0.190134
437	WellD02	437	296.85	7.86448	0.111599	0.00852803	0.0264931	2.70677	0.0434718	1.20671	0.406143	0.742101	3.92927	1.5639	4.2376	-0.14532	-18.9559	29.0536	15.5136	8.44465	3.39563	4.33645	5.35694	7.05776	4.47101	2.57242	6.17305	1.21428	0	0	0	0	0	0	0	0	0	0.021097	0	0	0	0	0	0	0	0	0	0.553018	0.334319
438	WellD02	438	384.716	11.9322	0.280488	0.17072	0.0310155	3.23153	0.024524	1.56389	0.392338	0.688796	0.690008	1.84577	1.9202	0.00715469	-22.8269	5.52377	1.24887	6.75169	0.684225	0.825522	0.508525	6.91862	2.35772	1.65277	1.75121	1.04518	0	0	0	0	0	0	0	0	0	0.00421941	0	0	0	0	0	0	0	0	0	0.387513	0.169528
439	WellD02	439	398.823	20.4281	0.370026	0.396459	0.051221	1.68646	0.0194052	1.62123	0.570726	0.759528	-0.0524184	1.28289	1.02311	0.123548	-15.6056	1.05758	-0.620383	0.490655	-0.575877	-0.383598	1.83385	2.6735	7.41436	5.0082	4.42426	1.16985	0	0	0	0	0	0	0	0	0	0.021097	0	0	0	0	0	0	0	0	0	0.111235	0.0542831
440	WellD02	440	188.674	17.4849	0.147274	0.0184296	0.0926724	2.10745	0.00940369	0.766967	0.9748	0.805336	0.536302	0.416333	1.85986	-0.0918796	0.438167	4.11301	3.26275	9.5091	13.481	13.96	7.65855	7.21959	6.61567	7.81603	7.52346	1.37185	0	0	0	0	0	0	0	0	0	0.00843882	0	0	0	0	0	0	0	0	0	0.245378	0.242853
441	WellD02	441	3909.93	36.4563	0.597938	0.750552	0.00932403	27.097	0.0243895	15.894	0.354352	0.660914	0.630765	371.326	1.42905	0.382174	-316.806	1.43107	1.73273	1.58528	0.0775712	0.287053	-1.22772	1.78573	-0.489458	-0.738487	1.36699	5.60997	6.22392	6.70288	7.74721	9.03223	9.35269	9.86467	10.3047	11.3692	11.9883	0.578059	0.506329	0.447257	0.333333	0.240506	0.219409	0.185654	0.156118	0.0970464	0.07173	0.317685	0.0342787
442	WellD02	442	360.715	14.1143	0.242388	0.186157	0.0391287	2.70293	0.00373927	1.46632	0.506626	0.759908	-0.0941594	0.911077	1.08853	0.0465807	-18.4763	0.801803	0.0167577	0.244405	2.87046	8.3699	4.06069	6.43843	4.50238	8.38736	11.0361	1.247	0	0	0	0	0	0	0	0	0	0.0295359	0	0	0	0	0	0	0	0	0	0.196471	0.120685
443	WellD02	443	237.068	11.8618	0.299466	0.392453	0.0500356	2.73541	0.0140671	0.96369	0.668734	0.696679	0.380038	0.445346	2.05308	0.0599648	-9.55725	6.73887	3.6161	15.3876	15.4362	16.4657	7.76045	15.6896	10.9592	10.5051	10.0008	1.34071	0	0	0	0	0	0	0	0	0	0.0126582	0	0	0	0	0	0	0	0	0	0.150844	0.260035
444	WellD02	444	222.366	11.0054	0.150241	0.0976984	0.0494922	1.85684	0.0130467	0.903927	0.702949	0.769155	0.233799	0.415112	1.70032	-0.0854617	-9.0854	3.72564	1.5819	4.44125	6.39259	11.78	4.30401	7.16916	14.2522	11.1692	8.37993	1.17805	0	0	0	0	0	0	0	0	0	0.021097	0	0	0	0	0	0	0	0	0	0.267938	0.297406
445	WellD02	445	226.813	75.1497	0.726398	0.118638	0.331328	10.8494	0.00886074	0.922006	0.46444	0.728802	8.99688	0.710056	6.87248	0.46791	54.6571	60.9402	83.622	21.6087	40.8152	32.5476	22.8633	24.2431	20.3774	16.7304	13.5006	2.87892	3.20763	6.32283	6.32283	6.32283	6.32283	0	0	0	0	0.021097	0.0168776	0.00421941	0.00421941	0.00421941	0.00421941	0	0	0	0	0.489638	0.197731
446	WellD02	446	221.961	12.491	0.137168	0.0134655	0.0562754	2.96765	0.010856	0.902282	0.702421	0.631301	0.183615	0.335228	1.83468	-0.127181	-7.56325	5.75073	8.34297	27.9911	25.1842	23.7977	15.4155	15.2788	12.8444	12.4911	10.1915	1.36924	0	0	0	0	0	0	0	0	0	0.0126582	0	0	0	0	0	0	0	0	0	0.206591	0.175099
447	WellD02	447	1998.66	327.117	0.423067	0.590999	0.163668	40.0912	0	8.12463	1.16633	0.776345	2.4911	171.122	2.64658	0.205524	146.538	8.10003	4.18774	2.00125	11.0452	9.89039	9.47371	3.94996	15.8613	5.47233	11.7893	6.16477	6.93967	7.44283	8.26726	9.07067	11.0269	14.5296	14.7797	16.492	17.1815	0.632911	0.544304	0.489451	0.405063	0.333333	0.21519	0.122363	0.118143	0.092827	0.0843882	0.443301	0.174385
448	WellD02	448	1436.81	165.839	0.848993	0.23646	0.115422	36.239	0.00932215	5.84069	0.789744	0.704768	4.84166	216.803	3.62461	0.6105	36.0235	13.7571	17.5409	11.1328	13.7638	14.8269	5.24498	21.6607	6.16297	10.4862	9.0682	7.33273	8.83235	9.52402	9.68462	10.1703	10.6324	12.592	14.1635	14.9919	14.9919	0.223629	0.177215	0.160338	0.156118	0.14346	0.130802	0.0886076	0.0675105	0.0590717	0.0590717	0.493886	0.168122
449	WellD02	449	156.916	11.9584	0.368623	0.0599083	0.0762088	2.12116	0.00634763	0.637871	0.870452	0.749041	2.663	0.311068	4.20034	0.130902	-2.21899	24.6478	10.5825	21.7495	9.57253	13.3281	11.6759	11.126	10.4492	8.40878	6.79749	1.08704	0	0	0	0	0	0	0	0	0	0.0295359	0	0	0	0	0	0	0	0	0	0.351158	0.236495
450	WellD02	450	1653.56	248.188	0.0240581	0.0236664	0.150093	48.413	0.0425151	6.72178	1.17534	0.847994	5.36499	164.064	3.85718	-0.211519	98.7885	18.263	8.22919	12.2467	11.2251	17.3876	4.84097	10.1411	9.93629	11.8523	5.95102	6.64047	8.87169	10.8109	13.516	15.7263	18.0061	18.4642	21.0381	21.677	23.025	0.438819	0.308017	0.236287	0.172996	0.139241	0.113924	0.109705	0.0886076	0.0843882	0.0759494	0.608394	0.529215
451	WellD02	451	309.803	12.9048	0.0350101	0.0050131	0.0416548	2.04589	0.0215859	1.25936	0.567108	0.675545	-0.169389	0.497674	1.17005	-0.170014	-15.0859	2.65479	0.95898	5.83604	4.10183	7.51577	6.82442	9.01565	9.88677	11.9855	7.43485	1.26296	0	0	0	0	0	0	0	0	0	0.0126582	0	0	0	0	0	0	0	0	0	0.103391	0.120006
452	WellD02	452	503.476	8.69286	0.100626	0.128807	0.0172657	14.2191	0.011162	2.04665	0.160562	0.621014	28.1357	32.2908	8.94084	-0.167795	-36.7962	94.6064	49.4578	31.3087	23.4478	1.17143	13.9455	11.4975	9.51704	0.823294	1.95161	2.34869	4.97968	7.1672	7.1672	7.1672	7.1672	7.1672	0	0	0	0.0590717	0.0168776	0.00843882	0.00843882	0.00843882	0.00843882	0.00843882	0	0	0	0.536225	0.206116
453	WellD02	453	1991.27	14.4091	0.576592	0.123272	0.0072361	40.8509	0.0397677	8.0946	1.21985	0.934069	2.98142	290.348	2.88339	0.314912	-165.502	8.06642	8.09517	10.5391	7.95227	6.66202	14.2892	11.1068	4.4192	5.52462	1.99372	11.8882	13.6377	14.0197	14.3897	15.1328	16.4061	17.1003	17.8214	18.5603	18.8015	0.295359	0.253165	0.244726	0.236287	0.219409	0.194093	0.181435	0.168776	0.156118	0.151899	0.590531	0.479577
454	WellD02	454	356.281	57.6911	0.307812	0.00105533	0.161926	3.33809	0.0189803	1.4483	0.787804	0.821207	0.667104	1.945	1.7308	0.0775501	25.5011	3.62981	3.69912	4.74433	9.25754	11.5418	11.6926	10.2223	14.4538	16.6398	15.6137	3.3151	3.73706	3.93345	4.17261	0	0	0	0	0	0	0.0421941	0.0337553	0.0295359	0.021097	0	0	0	0	0	0	0.480195	0.332549
455	WellD02	455	221.678	15.6786	0.369054	0.473523	0.070727	2.36751	0.0182639	0.90113	0.689443	0.811594	0.262343	0.426534	1.68962	0.140585	-4.35	4.02298	5.69601	12.6669	10.8303	20.3387	11.9287	14.1391	11.2571	13.048	11.2866	1.27196	0	0	0	0	0	0	0	0	0	0.0126582	0	0	0	0	0	0	0	0	0	0.245141	0.225973
456	WellD02	456	1071.61	35.6806	0.0196493	0.142462	0.0332962	14.571	0.00812899	4.35615	-0.100756	0.895898	6.19579	88.1286	4.18099	-0.235286	-61.1396	19.7342	16.8524	12.6413	8.1866	7.02888	9.18795	5.47514	6.17192	7.91442	2.31857	2.52054	4.40676	5.63992	6.22724	6.461	6.68095	7.13855	0	0	0	0.177215	0.0675105	0.0421941	0.0337553	0.0295359	0.0253165	0.00421941	0	0	0	0.464026	0.439631
457	WellD02	457	423.07	27.1488	0.740531	0.657998	0.0641708	4.4773	0.0266424	1.7198	0.424678	0.623761	3.57107	4.7809	3.89724	0.509592	-11.0756	16.4131	10.0298	13.066	16.8913	2.85384	6.13206	18.3575	18.2221	15.1401	1.08671	1.62595	2.09845	0	0	0	0	0	0	0	0	0.0464135	0.0126582	0	0	0	0	0	0	0	0	0.469372	0.0909968
458	WellD02	458	229.382	4.89939	0.0314515	0.0674612	0.0213591	2.09706	0.0106653	0.932448	0.53064	0.800484	0.275852	0.465773	1.72525	-0.197937	-15.8253	3.9371	5.39661	8.40032	8.26182	7.93166	7.67207	16.445	9.39406	12.6507	9.29594	1.20067	0	0	0	0	0	0	0	0	0	0.00421941	0	0	0	0	0	0	0	0	0	0.134757	0.165028
459	WellD02	459	344.429	12.478	0.536443	0.494868	0.0362282	3.14136	0.0214552	1.40012	0.71908	0.642559	0.209832	0.77877	1.98758	0.278406	-18.6412	6.78752	8.17696	4.11719	9.0412	6.43557	7.76598	3.7367	3.45115	5.53721	1.31584	1.1933	0	0	0	0	0	0	0	0	0	0.0379747	0	0	0	0	0	0	0	0	0	0.151062	0.0984853
460	WellD02	460	253.49	13.7059	0.254742	0.527824	0.0540687	2.21127	0.0123487	1.03045	0.602958	0.810723	0.264811	0.625082	1.53472	0.000796297	-9.19694	3.23369	8.05471	6.13625	16.0729	10.9613	6.60197	10.2677	16.4845	9.86737	12.0517	1.30609	0	0	0	0	0	0	0	0	0	0.0253165	0	0	0	0	0	0	0	0	0	0.360745	0.271451
461	WellD02	461	776.496	5.34389	0.265615	0.108254	0.00688205	6.88962	0.00579405	3.15649	0.192826	0.745083	3.46281	31.3768	3.34991	0.0378443	-64.8126	10.6518	6.80349	4.50418	10.041	2.79215	3.07119	3.00233	6.58382	2.41871	7.2815	2.29906	2.69469	3.13573	0	0	0	0	0	0	0	0.101266	0.07173	0.0253165	0	0	0	0	0	0	0	0.519647	0.273871
462	WellD02	462	4963.23	1998.72	0.842781	0.783838	0.402705	37.4154	0.187697	20.1757	1.53645	0.850623	-0.0535915	221.775	0.828233	0.600649	1550.29	1.01964	-0.322829	-0.733369	-0.699209	-0.81921	-0.158683	-0.563453	-0.322441	-0.365907	-0.823723	15.9355	16.5827	16.6505	16.9155	17.0398	17.47	17.8381	18.0088	18.5748	19.1292	0.894515	0.85654	0.852321	0.835443	0.827004	0.797468	0.772152	0.759494	0.7173	0.675105	0.558769	0.429951
463	WellD02	463	455.531	7.48091	0.190517	0.00262827	0.0164224	8.45523	0.02766	1.85175	0.241922	0.655361	18.7047	10.2362	8.09846	-0.0238055	-33.6763	80.8207	42.1995	28.6087	3.98735	7.38034	4.09882	2.97302	2.53463	6.62323	6.52219	2.345	3.48043	4.18604	4.18604	0	0	0	0	0	0	0.0337553	0.0168776	0.00843882	0.00843882	0	0	0	0	0	0	0.487235	0.316741
464	WellD02	464	957.568	160.268	0.97607	0.465966	0.16737	27.3127	0.00382147	3.89255	0.813701	0.833042	8.1698	143.487	4.83472	0.772854	73.7519	23.6926	13.9345	12.0768	6.72332	8.32903	8.30529	7.84755	2.41046	8.35673	2.8356	7.05188	8.68083	8.87825	9.0506	9.55566	9.89227	10.9945	12.2194	16.8785	16.8785	0.168776	0.130802	0.126582	0.122363	0.109705	0.101266	0.0759494	0.0548523	0.0253165	0.0253165	0.424261	0.184705
465	WellD02	465	1341.65	171.767	0.752845	0.0208265	0.128027	29.0596	0.0775022	5.45386	0.844463	0.869109	3.63361	88.9174	3.26184	0.516995	50.5488	12.0972	6.80759	7.77777	5.15906	12.4703	4.74486	14.8997	9.99827	15.0078	8.95951	4.30013	5.553	6.87424	8.44619	8.98081	9.87999	11.574	12.9631	13.4811	14.0975	0.333333	0.232068	0.160338	0.109705	0.0970464	0.0759494	0.0506329	0.0379747	0.0337553	0.0295359	0.602912	0.405959
466	WellD02	466	283.376	9.9081	0.27018	0.204942	0.0349645	2.11859	0.0265145	1.15194	0.554874	0.871296	0.751885	0.803766	2.22923	0.0361498	-15.6949	9.23245	1.48771	2.18339	3.95111	8.94509	5.91939	11.232	4.47876	2.07419	7.97846	1.27741	0	0	0	0	0	0	0	0	0	0.0168776	0	0	0	0	0	0	0	0	0	0.410019	0.32653
467	WellD02	467	213.526	12.8201	0.408149	0.398584	0.0600397	2.40836	0.009539	0.867994	0.698189	0.774358	0.364962	0.448538	1.71942	0.151815	-6.47205	3.93347	4.10539	10.2283	19.007	11.8694	12.8656	11.9685	11.8092	7.87951	7.95427	1.22239	0	0	0	0	0	0	0	0	0	0.0126582	0	0	0	0	0	0	0	0	0	0.264539	0.246202
468	WellD02	468	2273.22	739.987	0.902463	0.818375	0.325524	40.0185	0.0115558	9.24072	1.43489	0.874611	5.89891	231.763	4.0187	0.694283	534.602	23.679	11.3014	3.91883	2.02294	2.20868	0.534434	-0.116682	-0.472805	-0.887892	3.75222	11.0752	11.8031	12.2108	13.1372	13.67	14.1979	14.4648	15.063	15.5974	16.0281	0.540084	0.50211	0.481013	0.434599	0.409283	0.383966	0.371308	0.341772	0.316456	0.295359	0.416463	0.247468
469	WellD02	469	359.717	9.07904	0.00257883	0.00860779	0.0252394	2.35097	0.0210687	1.46226	0.472386	0.742361	0.0410347	1.46285	1.00704	-0.2218	-23.4214	0.00820933	0.410308	-0.120608	0.517314	6.77601	8.76028	6.07187	9.86713	3.51366	1.64121	1.27582	0	0	0	0	0	0	0	0	0	0.0126582	0	0	0	0	0	0	0	0	0	0.300169	0.207443
470	WellD02	470	2106.98	269.889	0.0726397	0.340951	0.128093	38.2253	0.0261034	8.56496	0.852264	0.844669	1.20843	149.672	1.86243	-0.150775	79.5233	3.32733	12.6882	18.324	22.8018	13.2844	4.87972	9.8078	13.2144	12.0703	7.61746	4.91827	6.04284	6.95074	10.3837	11.8586	12.534	12.8469	14.8151	14.8151	15.2536	0.367089	0.278481	0.219409	0.109705	0.0886076	0.0801688	0.0759494	0.0548523	0.0548523	0.0506329	0.492028	0.321628
471	WellD02	471	1564.15	468.672	0.714711	0.0553858	0.299635	58.5276	0.00501098	6.35831	1.0733	0.863506	4.94437	279.596	3.69661	0.473126	327.352	13.8594	12.5185	11.4742	17.0186	20.604	12.4648	17.4038	19.4807	19.6794	16.0925	11.5037	14.2107	16.2261	16.2261	17.851	19.842	23.1399	23.7795	25.1787	28.6793	0.257384	0.202532	0.172996	0.172996	0.151899	0.130802	0.105485	0.101266	0.092827	0.0759494	0.585317	0.465588
472	WellD02	472	1440.68	253.407	0.33684	0.0178669	0.175894	48.0566	0	5.85643	0.925529	0.803102	8.25937	142.101	4.7655	0.0925651	123.242	28.9424	33.9176	13.6765	20.6393	20.6499	20.1195	17.3293	17.1994	10.9303	13.1869	5.37828	6.98993	8.16272	9.24708	10.4932	13.6085	17.2782	18.8449	21.617	24.646	0.628692	0.447257	0.35443	0.28692	0.227848	0.139241	0.092827	0.0801688	0.0632911	0.0506329	0.576412	0.31048
473	WellD02	473	485.181	15.1237	0.0987402	0.377992	0.0311713	8.10205	0.00750452	1.97228	0.269974	0.703211	9.3133	18.7684	5.39429	-0.152266	-28.7124	30.8932	41.3073	17.5992	12.9062	2.72231	13.3926	7.21355	2.13377	7.39453	2.45933	2.21495	3.07409	4.03477	4.03477	0	0	0	0	0	0	0.0548523	0.0253165	0.00843882	0.00843882	0	0	0	0	0	0	0.650271	0.397365
474	WellD02	474	4422.45	265.559	0.0567995	0.0615492	0.0600479	51.6862	0.188262	17.9774	1.09797	0.440557	1.13796	580.285	1.96567	-0.186981	-134.01	3.0239	2.775	1.89678	0.514001	0.295965	-0.164688	-0.35935	-0.994716	-0.86014	-1.28	12.6318	13.5063	14.0765	14.5295	15.4148	16.0341	16.6654	16.9734	17.4647	17.8925	0.924051	0.85654	0.814346	0.780591	0.7173	0.675105	0.632911	0.611814	0.578059	0.548523	0.405549	0.0949283
475	WellD02	475	4265.22	350.328	0.0405167	0.076328	0.0821358	44.5759	0.10848	17.3383	1.05954	0.596222	0.778721	393.865	1.66385	-0.187082	-35.0354	2.64535	0.830705	1.33466	0.228261	2.51763	-0.246538	1.06403	-1.18748	0.498413	0.0596015	9.05918	9.70876	10.0151	10.3706	11.4741	12.2211	12.8303	13.7701	14.2112	14.6848	0.902954	0.831224	0.797468	0.755274	0.637131	0.565401	0.510549	0.434599	0.400844	0.362869	0.393875	0.108661
476	WellD02	476	806.612	97.5502	0.896389	0.49653	0.120938	19.1585	0.0187258	3.27891	0.558422	0.731731	11.5965	108.052	5.81583	0.653225	24.6728	34.0227	24.2188	8.88397	11.7855	7.34056	5.08283	3.86329	10.1216	1.91293	1.20458	7.31974	8.18834	8.66959	8.66959	8.66959	8.66959	8.77853	8.99165	9.26074	0	0.130802	0.113924	0.105485	0.105485	0.105485	0.105485	0.101266	0.0886076	0.0379747	0	0.318168	0.0671203
477	WellD02	477	660.224	156.093	0.658394	0.128839	0.236424	17.0848	0.00620257	2.68384	0.676473	0.661007	25.3965	40.0811	9.12328	0.422543	96.4415	90.5185	45.9533	32.8674	26.4375	18.6839	15.361	12.4727	24.7622	21.6187	18.762	8.817	12.2212	12.2212	12.2212	12.2212	12.2212	12.8747	14.7546	15.9285	15.9285	0.0548523	0.0379747	0.0379747	0.0379747	0.0379747	0.0379747	0.0337553	0.0253165	0.021097	0.021097	0.230243	0.00699878
478	WellD02	478	1163.41	15.9617	0.569197	0.257976	0.0137197	13.9863	0.0129342	4.72931	0.542199	0.816935	5.12972	75.9649	3.6992	0.332127	-89.1525	17.8258	12.3983	8.05471	8.99067	7.48854	8.47421	4.39667	1.81513	1.02372	4.27284	3.20515	3.99635	5.06443	5.61065	6.26707	6.87412	7.5059	0	0	0	0.295359	0.202532	0.122363	0.092827	0.0548523	0.0295359	0.0126582	0	0	0	0.390924	0.227816
479	WellD02	479	305.843	18.1547	0.000266194	0.00807875	0.0593595	2.59076	0.0178326	1.24327	0.524982	0.775353	1.26373	1.08435	2.70327	-0.245373	-9.47827	12.7899	5.42668	4.17134	4.21186	3.01487	2.3271	4.67627	9.34644	5.74082	3.3377	1.42299	0	0	0	0	0	0	0	0	0	0.0126582	0	0	0	0	0	0	0	0	0	0.156397	0.169971
480	WellD02	480	222.635	12.5216	0.233758	0.20164	0.0562428	2.53128	0.0191262	0.90502	0.693313	0.63771	0.414739	0.429726	1.86262	-0.00469237	-7.59346	6.77966	8.79108	20.1223	9.5826	12.3358	9.77847	11.2011	7.70436	6.8039	7.7733	1.27673	0	0	0	0	0	0	0	0	0	0.0126582	0	0	0	0	0	0	0	0	0	0.147133	0.10368
481	WellD02	481	839.287	6.90405	0.458318	0.397903	0.00822609	3.85936	0.0270261	3.41174	0.343475	0.834994	0.085714	7.09012	1.20561	0.205506	-68.9256	0.969407	1.26243	1.38657	0.691616	1.47569	2.08236	0.827619	0.744655	1.60983	0.664019	1.36199	0	0	0	0	0	0	0	0	0	0.164557	0	0	0	0	0	0	0	0	0	0.348207	0.206398
482	WellD02	482	307.078	6.68854	0.0110104	0.458181	0.0217813	8.73628	0.00926815	1.24828	0.0201547	0.705749	21.3783	15.7295	7.92837	-0.197955	-21.056	67.2784	44.4368	19.5183	14.8562	27.7101	7.05072	22.0094	15.4049	11.8305	10.2487	2.50936	3.80757	3.80757	4.25265	0	0	0	0	0	0	0.0337553	0.0168776	0.0168776	0.00843882	0	0	0	0	0	0	0.484933	0.24999
483	WellD02	483	326.7	10.6148	0.0146777	0.00529747	0.0324911	6.76254	0.0212342	1.32805	0.234369	0.673482	23.1392	6.98245	8.93476	-0.229147	-18.9025	90.322	46.7293	11.5429	22.8481	12.2002	22.4027	15.8749	9.91643	9.27212	7.83952	1.93992	3.17943	3.17943	0	0	0	0	0	0	0	0.0253165	0.00843882	0.00843882	0	0	0	0	0	0	0	0.561779	0.200387
484	WellD02	484	587.776	17.5381	0.28293	0.232463	0.0298381	2.19391	0.0103688	2.38933	0.215719	0.866599	0.192082	4.93409	1.15304	0.0504486	-35.5675	0.394679	-0.247693	0.106481	-0.102148	0.621696	0.596909	-0.37265	0.583361	0.18016	1.08773	0	0	0	0	0	0	0	0	0	0	0	0	0	0	0	0	0	0	0	0	0.267305	0.312312
485	WellD02	485	3013.24	78.2552	0.00822629	0.19695	0.0259704	17.1411	0.0495915	12.249	0.388796	0.715211	1.04189	239.689	1.84969	-0.220789	-193.991	3.20126	0.0775992	-0.804784	-0.832664	-0.860118	-1.18185	-1.39163	-1.00452	-1.1988	-1.38837	4.86215	5.69042	6.20031	6.76	7.42453	7.84751	8.21703	8.43533	9.02627	0	0.839662	0.670886	0.578059	0.481013	0.371308	0.308017	0.240506	0.185654	0.00421941	0	0.307442	0.177972
486	WellD02	486	293.442	22.8827	0.0450107	0.0142687	0.0779804	2.37161	0.0153882	1.19285	0.766297	0.702284	1.74177	0.910853	3.5106	-0.190684	-3.62977	20.7877	14.188	7.42024	7.76847	3.58575	13.8525	2.83542	2.43943	4.951	4.98624	1.44106	0	0	0	0	0	0	0	0	0	0.0506329	0	0	0	0	0	0	0	0	0	0.0272062	0.0440983
487	WellD02	487	403.333	16.9909	0.687893	0.540623	0.0421262	11.769	0.0158424	1.63957	0.161976	0.701269	18.9017	39.7205	7.47699	0.459927	-19.4503	56.8172	25.133	21.4935	10.0863	18.2088	14.6296	5.81523	9.34377	3.07086	8.32	2.7145	5.68222	5.68222	5.68222	5.68222	0	0	0	0	0	0.0548523	0.0168776	0.0168776	0.0168776	0.0168776	0	0	0	0	0	0.555696	0.138025
488	WellD02	488	223.026	15.6532	0.117534	0.292451	0.0701857	2.52345	0.0177103	0.906608	0.673603	0.708861	0.398113	0.442267	1.8518	-0.120897	-4.49716	5.91235	1.45677	14.9057	5.95292	14.0865	11.8094	9.35805	8.69358	9.77588	8.78602	1.25593	0	0	0	0	0	0	0	0	0	0.0253165	0	0	0	0	0	0	0	0	0	0.207161	0.22195
489	WellD02	489	391.867	15.2689	0.0612729	0.0339212	0.0389645	2.53181	0.0345513	1.59295	0.499328	0.667955	-0.31297	0.748098	0.647549	-0.185753	-20.1363	-0.139653	1.03413	3.65683	2.65065	7.99434	6.073	10.7864	8.93607	6.28355	4.99356	1.34688	0	0	0	0	0	0	0	0	0	0.0126582	0	0	0	0	0	0	0	0	0	0.0904701	0.0266999
490	WellD02	490	440.745	87.7859	0.983811	0.675345	0.199176	22.3996	0.012246	1.79165	1.18188	0.668391	18.9604	17.8851	7.6699	0.747476	47.9646	65.9967	56.8318	60.1019	52.2356	41.2756	32.794	26.2451	23.8287	18.8986	17.5158	6.74035	9.58827	9.58827	9.58827	10.0607	10.0607	10.5083	10.5083	10.5083	10.6821	0.07173	0.0464135	0.0464135	0.0464135	0.0421941	0.0421941	0.0379747	0.0379747	0.0379747	0.0337553	0.663887	0.278716
491	WellD02	491	301.644	14.7886	0.148674	0.177856	0.0490267	2.77837	0.0261514	1.2262	0.555616	0.639836	0.280939	0.896668	1.64451	-0.122731	-12.465	2.8377	1.45199	4.88508	5.12299	6.64143	5.35999	3.15462	11.0345	2.71904	6.84728	1.25962	0	0	0	0	0	0	0	0	0	0.0168776	0	0	0	0	0	0	0	0	0	0.367351	0.118628
492	WellD03	0	406.819	9.67165	0.321763	0.60328	0.0237739	3.73503	0.00222049	1.65373	0.290782	0.879081	2.82873	7.8012	2.96818	0.0848514	-27.0844	8.64257	9.80979	3.58512	4.83584	5.6147	5.13998	10.933	3.14162	3.34519	1.87875	1.38712	0	0	0	0	0	0	0	0	0	0.092827	0	0	0	0	0	0	0	0	0	0.510729	0.405836
493	WellD03	1	399.257	20.496	0.0455872	0.0220455	0.0513354	2.78181	0.01655	1.62299	0.457929	0.697112	1.39587	2.89009	2.60334	-0.20104	-15.5769	6.91658	4.39961	10.8591	4.97015	6.45281	10.3954	14.4255	7.3999	1.52387	2.51932	1.08704	0	0	0	0	0	0	0	0	0	0.021097	0	0	0	0	0	0	0	0	0	0.378728	0.131279
494	WellD03	2	430.331	57.0379	0.068551	0.0570332	0.132544	9.55727	0.0241445	1.74931	0.432836	0.550356	7.75894	2.39563	7.13633	-0.176236	18.1576	81.4406	59.1243	54.6824	41.2016	33.8087	26.0705	23.6066	21.5034	17.824	15.5636	2.76111	4.32858	4.32858	5.30973	5.30973	0	0	0	0	0	0.0168776	0.00843882	0.00843882	0.00421941	0.00421941	0	0	0	0	0	0.135064	0.112537
495	WellD03	3	350.132	16.576	0.161853	0.427539	0.0473422	4.04269	0.00204167	1.4233	0.416341	0.701757	6.49547	2.25109	5.52009	-0.0906091	-15.0584	50.779	15.6623	3.00523	28.2377	17.352	3.39442	8.54652	8.42952	10.4272	5.24105	1.41461	2.24881	0	0	0	0	0	0	0	0	0.0253165	0.00421941	0	0	0	0	0	0	0	0	0.485826	0.290055
496	WellD03	4	331.514	9.80071	0.0015639	0.0213946	0.0295635	1.78026	0.0135558	1.34762	0.440298	0.617256	0.206239	1.05361	1.48201	-0.224656	-20.1516	2.54863	2.16749	1.54942	5.70886	8.72956	8.79092	20.8204	15.3577	11.0736	12.8822	1.35794	0	0	0	0	0	0	0	0	0	0.00843882	0	0	0	0	0	0	0	0	0	0.279562	0.111568
497	WellD03	5	2055.18	11.2325	0.924394	0.424366	0.00546545	11.0226	0.00685849	8.35441	0.190633	0.816106	0.715026	177.825	1.52041	0.726234	-174.454	0.659259	0.035964	-1.2458	-0.544412	-0.919514	-1.63151	-0.894301	-0.681352	-1.74485	-0.377776	3.77427	4.32134	4.42713	4.79365	5.14458	0	0	0	0	0	0.409283	0.337553	0.316456	0.202532	0.0464135	0	0	0	0	0	0.340374	0.252219
498	WellD03	6	461.363	14.8327	0.108376	0.014612	0.0321497	1.84823	0.0326573	1.87546	0.416353	0.751135	-0.236041	1.45123	0.60592	-0.129765	-26.8515	-0.314141	-0.696889	-0.0761617	-0.340749	1.61833	1.51047	2.43476	5.04892	5.49795	4.76623	1.06288	0	0	0	0	0	0	0	0	0	0.0126582	0	0	0	0	0	0	0	0	0	0.158387	0.0194539
499	WellD03	7	353.58	12.7005	0.238301	0.0868523	0.0359198	2.49381	0.0145702	1.43732	0.427585	0.730425	0.0300893	1.09206	1.19935	0.0179621	-19.2455	1.23509	0.652015	11.5989	12.1198	14.1986	9.45157	11.3101	2.73641	2.66881	6.786	1.12877	0	0	0	0	0	0	0	0	0	0.0126582	0	0	0	0	0	0	0	0	0	0.254044	0.0477206
500	WellD03	8	883.048	22.4622	0.0396802	0.0362123	0.0254371	4.16902	0.00540462	3.58962	0.512703	0.817978	0.626908	14.5612	1.66228	-0.207498	-57.3212	2.00765	2.61118	1.89557	0.261114	0.186483	-0.847493	0.440839	-1.3377	-0.349634	-0.0685032	1.35447	2.10196	0	0	0	0	0	0	0	0	0.240506	0.00421941	0	0	0	0	0	0	0	0	0.302105	0.291272
501	WellD03	9	673.36	16.361	0.0962491	0.0455852	0.0242976	2.93963	0.0727978	2.73724	0.247112	0.793969	-0.0928138	3.26051	1.01091	-0.137279	-44.4771	1.35997	0.365441	0.39642	2.22618	1.67632	0.859465	1.90956	3.06195	2.67065	3.63635	1.36722	0	0	0	0	0	0	0	0	0	0.0548523	0	0	0	0	0	0	0	0	0	0.251714	0.0934999
502	WellD03	10	537.079	14.1869	0.751946	0.274324	0.0264149	20.8697	0.0155493	2.18325	1.32007	0.699231	10.6721	21.5402	5.56565	0.505001	-34.3382	37.2099	45.4065	18.0856	28.4991	11.4041	15.2666	8.55556	9.1485	8.40645	6.63434	6.45591	7.58056	8.23286	8.66151	8.85379	9.41282	9.55899	9.67247	10.0434	10.3613	0.139241	0.113924	0.101266	0.092827	0.0886076	0.0759494	0.07173	0.0675105	0.0506329	0.0295359	0.703554	0.379641
503	WellD03	11	747.902	13.4874	0.961341	0.417089	0.0180336	21.8434	0.02042	3.04025	0.925825	0.5935	13.2218	122.155	6.15424	0.717305	-54.0856	39.1438	23.9043	14.7171	9.99338	5.98329	5.01043	2.96821	2.75414	1.8746	1.31065	8.20483	9.44198	9.78676	10.0819	10.0819	10.0819	10.0819	10.1427	10.3016	10.3386	0.219409	0.185654	0.177215	0.168776	0.168776	0.168776	0.168776	0.164557	0.151899	0.139241	0.299881	0.0447762
504	WellD03	12	414.784	17.731	0.560261	0.010855	0.0427476	21.7763	0.0147722	1.68611	1.13212	0.637793	32.7718	53.6409	9.86803	0.321005	-19.7447	99.9187	46.6386	35.7099	25.2663	19.2384	14.5072	12.2896	9.79266	8.34654	6.8766	7.09184	9.73417	10.4549	10.4549	10.4549	10.4549	10.4549	10.5932	10.7146	10.8828	0.135021	0.092827	0.0843882	0.0843882	0.0843882	0.0843882	0.0843882	0.0801688	0.0759494	0.0675105	0.205899	0.0367297
505	WellD03	13	625.976	37.3645	0.173359	0.158416	0.05969	4.97254	0.0297022	2.54462	0.430028	0.815659	2.18578	6.29258	3.42916	-0.0548188	-19.1925	15.1219	10.4983	6.22488	2.93175	5.83994	4.64292	3.67466	1.20459	1.65118	1.97432	1.64855	2.33612	0	0	0	0	0	0	0	0	0.168776	0.0506329	0	0	0	0	0	0	0	0	0.467656	0.438032
506	WellD03	14	430.186	12.4273	0.0376085	0.0151974	0.0288883	2.86538	0.0296082	1.74873	0.321204	0.686985	2.04218	1.76139	4.02504	-0.212729	-26.44	30.2423	2.26567	20.0277	0.981665	1.77801	6.08186	1.95369	7.57017	2.44374	3.65656	1.38683	0	0	0	0	0	0	0	0	0	0.0168776	0	0	0	0	0	0	0	0	0	0.239281	0.205315
507	WellD03	15	1217.93	88.2148	0.375331	0.0451013	0.0724301	27.4377	0.00984629	4.95094	0.953514	0.74805	6.99524	148.611	4.39418	0.11358	-21.8253	21.4009	8.93268	5.59405	3.18016	1.53397	5.00189	0.545151	1.08894	-0.107425	-0.969039	6.61532	7.94319	8.29092	8.54194	8.71551	9.00478	9.13232	10.3588	10.8878	13.0308	0.451477	0.35865	0.337553	0.320675	0.308017	0.2827	0.270042	0.151899	0.118143	0.0464135	0.304769	0.0863543
508	WellD03	16	1141.92	170.805	0.149178	0.0340998	0.149578	36.1599	0.0265214	4.64193	1.08231	0.665479	9.703	128.165	5.35841	-0.117282	67.6332	31.0284	27.445	9.58813	14.7798	11.8045	8.84137	7.5823	6.63681	0.802521	3.86182	7.10586	9.46869	9.98138	10.5069	10.7545	10.9838	11.302	12.965	13.117	13.7019	0.345992	0.244726	0.227848	0.21097	0.202532	0.194093	0.181435	0.126582	0.122363	0.105485	0.43085	0.179378
509	WellD03	17	1209.75	316.802	0.799815	0.553659	0.261875	36.1316	0.0226219	4.91767	1.14995	0.805091	6.92363	143.796	4.4402	0.556982	207.501	21.0185	15.5909	10.7942	4.56127	5.81479	7.28223	5.4943	0.929299	1.94214	2.37846	9.22293	9.70362	10.0414	10.3873	10.4861	10.5642	10.8009	13.4987	13.8296	15.0181	0.295359	0.278481	0.265823	0.253165	0.248945	0.244726	0.232068	0.126582	0.118143	0.092827	0.416069	0.222314
510	WellD03	18	297.506	13.931	0.172008	0.171032	0.0468259	3.19762	0.0135377	1.20937	0.432653	0.657553	7.73553	2.04383	5.79738	-0.0967804	-12.9487	48.8619	32.3411	7.33523	8.70638	8.31304	13.5859	15.601	12.3906	11.2645	8.33966	1.46005	0	0	0	0	0	0	0	0	0	0.021097	0	0	0	0	0	0	0	0	0	0.459702	0.173716
511	WellD03	19	824.317	189.116	0.423418	0.0511729	0.229421	21.4879	0.0127652	3.35088	0.979139	0.757183	11.253	148.008	5.68268	0.19548	114.639	32.8341	16.1366	8.77905	5.2837	3.27931	1.82826	1.45875	2.50206	0.0163231	7.01468	9.73221	10.7225	10.9016	10.9016	10.9016	11.0208	11.0208	11.0208	11.3919	11.6355	0.232068	0.206751	0.202532	0.202532	0.202532	0.198312	0.198312	0.198312	0.172996	0.147679	0.247844	-0.000484926
512	WellD03	20	375.106	16.1416	0.0125555	0.0302614	0.0430321	3.57424	0.0249608	1.52482	0.527601	0.677585	0.604682	2.1567	1.70032	-0.222117	-17.7492	3.09032	5.53966	4.36319	2.34777	3.6925	2.93861	-0.405935	-0.579355	-0.881629	-1.10687	1.22812	0	0	0	0	0	0	0	0	0	0.0632911	0	0	0	0	0	0	0	0	0	0.458499	0.309433
513	WellD03	21	546.374	7.68381	0.0801046	0.0551162	0.0140633	5.30343	0.0342928	2.22103	0.222668	0.758896	5.6651	6.73334	5.16417	-0.124139	-41.6811	34.3114	40.783	3.11455	7.56338	10.9402	2.50304	5.30626	7.79211	3.33739	2.76021	1.45183	2.56794	0	0	0	0	0	0	0	0	0.0421941	0.00421941	0	0	0	0	0	0	0	0	0.625387	0.497574
514	WellD03	22	431.322	15.1408	1.32e-06	0.0285908	0.0351033	4.42234	0.0218656	1.75334	0.390181	0.682618	5.15491	5.27276	4.35709	-0.247563	-23.8291	26.1215	18.8646	2.27899	10.7076	3.4595	4.04501	1.76661	1.99288	5.55807	6.31841	1.52268	2.13844	0	0	0	0	0	0	0	0	0.0253165	0.00421941	0	0	0	0	0	0	0	0	0.476993	0.178625
515	WellD03	23	240.915	13.0174	0.0560626	0.240542	0.0540333	2.51764	0.0176416	0.979328	0.463347	0.713131	7.36191	1.21471	5.91374	-0.164457	-8.74922	49.8172	9.79972	19.4471	17.0717	21.5219	20.4402	15.287	13.2002	13.3394	13.0376	1.23114	0	0	0	0	0	0	0	0	0	0.0253165	0	0	0	0	0	0	0	0	0	0.457503	0.132842
516	WellD03	24	388.354	11.2847	0.00212827	0.0585127	0.0290579	2.45685	0.00805436	1.57868	0.710431	0.764032	0.313935	1.42788	1.57222	-0.22567	-23.8031	4.55914	1.79859	1.2627	0.777212	5.1562	3.19557	2.97558	1.28692	1.99467	2.8628	1.17632	0	0	0	0	0	0	0	0	0	0.0295359	0	0	0	0	0	0	0	0	0	0.231465	0.0248937
517	WellD03	25	2061.23	459.249	0.854356	0.360077	0.222803	19.1998	0.0124811	8.37899	1.18597	0.974259	0.846074	119.059	1.65289	0.607301	273.016	2.05102	1.43352	1.42226	0.016396	2.09654	1.21376	0.679331	1.5426	3.76709	3.78322	6.31922	6.7935	7.54758	7.65664	8.03177	8.9185	10.1235	11.6043	12.5784	13.9269	0.405063	0.371308	0.316456	0.308017	0.274262	0.202532	0.135021	0.0886076	0.0675105	0.0464135	0.722006	0.579759
518	WellD03	26	2711.28	463.451	0.75428	0.340072	0.170935	29.8954	0.159649	11.0214	1.2015	0.902024	0.734546	131.214	1.76193	0.494226	218.487	3.15449	4.95804	5.26655	4.66542	1.27664	4.47642	3.52671	2.26178	2.12832	3.12795	5.43811	7.33135	8.7336	9.58025	10.5541	11.3341	12.4554	13.1716	14.2809	15.3278	0.755274	0.510549	0.396624	0.341772	0.28692	0.248945	0.202532	0.177215	0.14346	0.118143	0.581646	0.458028
519	WellD03	27	362.168	20.9622	0.558154	0.620398	0.0578798	1.60973	0.012722	1.47223	0.612447	0.841565	0.00559476	1.04108	1.22483	0.313481	-11.7597	1.65027	0.820933	2.38808	0.316951	1.79727	7.64879	4.16803	2.51281	2.32606	2.09394	1.00923	0	0	0	0	0	0	0	0	0	0.00421941	0	0	0	0	0	0	0	0	0	0.325301	0.109827
520	WellD03	28	322.05	9.07349	0.169636	0.0526779	0.0281742	1.95744	0.0284217	1.30915	0.406565	0.54392	-0.260751	0.672248	0.569767	-0.0796761	-20.0237	-0.606249	0.385743	8.21172	11.7242	12.7408	19.2524	13.9541	12.0934	11.5531	6.80746	1.09544	0	0	0	0	0	0	0	0	0	0.00843882	0	0	0	0	0	0	0	0	0	0.125738	-0.00106895
521	WellD03	29	328.542	10.7623	0.07002	0.0927002	0.0327579	2.04851	0.00645512	1.33554	0.41443	0.708603	1.95279	2.38665	2.87932	-0.18306	-18.9214	8.92949	4.55506	2.41188	2.92466	3.84876	1.16319	0.928569	6.76234	-0.04562	2.80935	1.04971	0	0	0	0	0	0	0	0	0	0.0168776	0	0	0	0	0	0	0	0	0	0.397497	0.0603311
522	WellD03	30	194.08	14.8079	0.3513	0.483822	0.0762979	1.42801	0.0126079	0.788945	0.711348	0.691487	-0.11238	0.266709	0.9617	0.112724	-2.72725	0.967832	2.87472	7.21939	6.25655	9.42253	13.1229	12.1273	9.26836	12.8013	9.82539	1.16934	0	0	0	0	0	0	0	0	0	0.0168776	0	0	0	0	0	0	0	0	0	0.20778	0.231983
523	WellD03	31	1078.25	32.6915	0.00308142	0.000438605	0.0303191	10.9836	0.0684196	4.38312	0.788138	0.832173	0.903777	19.8633	2.0076	-0.255931	-64.7282	4.36752	7.81242	6.87194	7.51342	6.98761	2.76565	2.07911	3.82186	3.03778	1.01926	2.48092	3.72441	4.45518	5.00252	5.46253	0	0	0	0	0	0.405063	0.181435	0.113924	0.0759494	0.0379747	0	0	0	0	0	0.420252	0.237588
524	WellD03	32	816.445	127.835	0.259273	0.000368232	0.156575	11.5526	0.00449381	3.31888	1.13244	0.89882	2.22883	15.7659	2.89366	0.0288068	54.0688	10.5968	4.68674	4.11994	5.02277	0.421054	1.96871	0.574163	2.06336	1.35051	2.10185	3.09419	4.33953	4.90712	5.66859	6.0088	6.70032	8.04748	8.04748	0	0	0.320675	0.185654	0.14346	0.092827	0.07173	0.0295359	0.00421941	0.00421941	0	0	0.594715	0.391835
525	WellD03	33	583.188	37.5017	0.659235	0.39692	0.0643047	10.306	0.00115777	2.37068	0.319635	0.842656	6.93047	39.4629	4.35504	0.450553	-15.1893	20.6011	15.8192	6.81548	10.4737	7.74831	4.82188	6.95693	7.66615	4.33814	3.50575	2.84823	3.65596	4.1553	4.72004	5.12115	0	0	0	0	0	0.14346	0.092827	0.0632911	0.0295359	0.00843882	0	0	0	0	0	0.490327	0.564427
526	WellD03	34	3387.03	41.5252	0.763545	0.339448	0.0122601	18.7536	0.0136948	13.7684	0.163771	0.690112	0.682345	367.175	1.51165	0.539429	-264.493	0.90721	0.128339	-0.242828	-0.719939	-1.28804	-0.786885	-1.31815	0.263085	0.4387	-0.0367273	4.03789	5.70893	6.22992	6.40137	6.67236	7.2321	8.01781	8.43247	9.33961	0	0.523207	0.316456	0.274262	0.257384	0.223629	0.151899	0.0801688	0.0421941	0.00421941	0	0.228203	-0.0261911
527	WellD03	35	1211.6	164.389	0.74616	0.706694	0.135679	18.0265	0.0460614	4.9252	0.999967	0.762107	6.56984	52.24	4.69334	0.479484	54.9208	30.0555	20.8532	6.6608	5.58094	4.78522	2.19485	0.156602	0.20263	0.0543589	1.14874	3.31813	5.01231	5.69299	6.16791	6.74273	7.40605	8.07761	8.6164	9.42348	0	0.590717	0.316456	0.248945	0.206751	0.151899	0.101266	0.0590717	0.0253165	0.00843882	0	0.368785	0.24161
528	WellD03	36	492.82	14.1393	0.289051	0.0900242	0.0286906	5.29263	0.00861924	2.00333	0.893229	0.737981	1.09222	2.81163	2.5908	0.0579201	-30.387	10.9491	8.13993	12.0574	11.5027	2.26544	3.86793	5.62427	5.24637	3.79549	4.45433	1.58096	2.60958	3.08681	0	0	0	0	0	0	0	0.21519	0.0464135	0.00843882	0	0	0	0	0	0	0	0.300121	0.244823
529	WellD03	37	1049.13	17.4853	0.0132192	0.0179666	0.0166666	7.44957	0.026124	4.26474	0.399732	0.69567	2.2693	28.1101	2.87103	-0.191834	-77.3033	10.0394	6.55385	2.76561	3.08281	0.0703715	1.51416	0.916144	0.896994	-1.01823	-0.914241	1.74882	2.42061	3.39662	0	0	0	0	0	0	0	0.316456	0.0970464	0.0126582	0	0	0	0	0	0	0	0.366045	0.213522
530	WellD03	38	2782.15	160.479	0.612116	0.416858	0.0576817	21.2738	0.0147369	11.3095	0.358328	0.814479	1.4356	303.308	2.06927	0.397619	-90.8881	3.70663	2.2981	0.663654	-0.103132	-1.0989	-0.146986	-1.12718	-0.862461	-1.05115	-0.548679	5.51346	6.38293	7.82187	8.22552	8.34472	8.62442	8.9857	9.40166	9.89436	10.4877	0.510549	0.417722	0.303797	0.278481	0.270042	0.244726	0.206751	0.160338	0.101266	0.0337553	0.335596	0.151961
531	WellD03	39	167.783	12.1548	0.104556	0.014428	0.0724437	2.30172	0.0143348	0.682043	0.655445	0.654103	0.810504	0.321284	2.26685	-0.142438	-3.00438	7.08376	13.315	26.9911	31.8579	25.1735	19.7223	15.8424	15.1873	11.0827	11.1156	1.18085	0	0	0	0	0	0	0	0	0	0.00843882	0	0	0	0	0	0	0	0	0	0.398355	0.232171
532	WellD03	40	244.943	15.9643	0.256941	0.383943	0.0651755	2.01704	0.0217182	0.995705	0.588002	0.663955	0.130098	0.513055	1.42825	0.0108763	-6.16635	2.42235	1.42831	5.05729	5.28972	15.8691	9.10915	14.6584	6.03082	6.75399	6.46443	1.29222	0	0	0	0	0	0	0	0	0	0.00843882	0	0	0	0	0	0	0	0	0	0.23997	0.112958
533	WellD03	41	1767.2	24.3533	0.854069	0.33517	0.0137807	14.6439	0.00283594	7.18374	0.209792	0.877428	2.03277	210.143	2.47602	0.620641	-135.313	4.63619	3.31455	0.476774	0.660084	-0.545511	-0.189237	1.24855	-0.260583	-0.223959	2.17752	4.80837	6.0239	6.1635	6.1635	6.34256	6.93112	7.26577	0	0	0	0.291139	0.21519	0.206751	0.206751	0.185654	0.118143	0.0379747	0	0	0	0.348649	0.175869
534	WellD03	42	369.667	14.4478	0.115012	0.264572	0.0390833	2.98899	0.0189677	1.50271	0.465914	0.676529	3.62509	3.49985	3.6461	-0.147681	-18.9516	18.4607	3.66063	10.8926	5.79309	2.29662	6.21299	6.00171	2.74306	6.2916	10.7242	1.40353	0	0	0	0	0	0	0	0	0	0.0548523	0	0	0	0	0	0	0	0	0	0.427713	0.231123
535	WellD03	43	402.815	11.9611	0.172969	0.23225	0.0296937	2.39302	0.00279365	1.63746	0.667675	0.729745	0.563196	2.80425	1.52694	-0.0522033	-24.4333	2.17037	0.315791	2.25864	-0.00176613	-0.719716	-0.141861	-0.776004	-0.582333	-1.01261	-1.02148	1.19337	0	0	0	0	0	0	0	0	0	0.0126582	0	0	0	0	0	0	0	0	0	0.424154	0.19187
536	WellD03	44	574.102	19.9268	0.0321325	0.00036354	0.0347096	3.07984	0.00266431	2.33375	0.423992	0.756277	0.656326	7.06548	1.48535	-0.213085	-31.9433	2.05718	0.931258	0.253896	-0.307249	-1.14862	-0.186224	-0.684997	0.729937	-0.922244	1.65795	1.29955	0	0	0	0	0	0	0	0	0	0.0886076	0	0	0	0	0	0	0	0	0	0.419073	0.184064
537	WellD03	45	313.214	8.39809	0.0870274	0.102261	0.0268126	2.45549	0.00622793	1.27323	0.464455	0.744116	1.49145	2.53072	2.19367	-0.140363	-19.9008	5.81437	2.21412	2.00193	2.79277	0.0649454	-0.181302	-0.313009	-0.364611	-0.189637	0.132765	1.24717	0	0	0	0	0	0	0	0	0	0.0126582	0	0	0	0	0	0	0	0	0	0.452426	0.376238
538	WellD03	46	762.702	14.6693	0.817508	0.687189	0.0192334	18.9971	0.0123217	3.10042	0.830503	0.597806	10.6206	122.945	5.58119	0.582412	-54.2408	30.7953	15.3908	8.54135	6.27436	4.04369	4.9782	1.14155	2.64828	1.92942	0.104851	7.71802	8.48719	8.48719	8.48719	8.48719	8.6152	8.6152	8.98357	9.21976	0	0.227848	0.202532	0.202532	0.202532	0.202532	0.194093	0.194093	0.14346	0.0548523	0	0.236138	-0.0113926
539	WellD03	47	740.259	90.2231	0.913765	0.598727	0.12188	5.93375	0.0229739	3.00918	0.992303	0.679815	0.471585	6.24139	1.83054	0.687958	23.3407	3.8981	3.47775	3.64445	4.44151	0.522747	8.53434	1.09081	-0.454464	0.112252	1.37671	1.89961	2.6729	3.47194	0	0	0	0	0	0	0	0.308017	0.126582	0.0295359	0	0	0	0	0	0	0	0.281436	0.020434
540	WellD03	48	409.394	14.6326	0.102145	0.0640436	0.0357421	11.708	0.0324566	1.6642	0.136287	0.638727	31.5788	21.4344	9.86857	-0.133607	-22.3561	106.299	50.0605	4.72325	23.2434	6.57636	1.73116	1.28591	9.71309	3.31125	1.93438	2.40257	5.75284	5.75284	5.75284	5.75284	0	0	0	0	0	0.0337553	0.00843882	0.00843882	0.00843882	0.00843882	0	0	0	0	0	0.555293	0.164239
541	WellD03	49	198.877	15.6118	0.203273	0.00605576	0.0784996	1.98537	0	0.808445	0.772784	0.746646	0.701068	0.721386	1.6282	-0.0229739	-2.35679	2.87873	6.35431	3.32362	13.2398	13.2309	10.823	11.021	8.41491	8.10935	7.66847	1.14805	0	0	0	0	0	0	0	0	0	0.0126582	0	0	0	0	0	0	0	0	0	0.403017	0.163437
542	WellD03	50	1220.19	164.081	0.296712	0.157286	0.134472	22.6577	0.0115605	4.9601	0.647946	0.806794	6.66778	138.779	4.49024	0.0804183	53.837	20.2363	9.86711	4.99694	4.91563	2.47773	1.7711	2.84593	2.03118	4.66349	4.13377	5.30482	6.85985	7.41181	8.45175	8.68509	9.09095	9.45186	10.1626	11.0425	11.9377	0.303797	0.21519	0.189873	0.151899	0.14346	0.126582	0.109705	0.0801688	0.0506329	0.0337553	0.266388	0.0575188
543	WellD03	51	336.871	13.1594	0.421624	0.417092	0.0390635	2.61086	0.0216637	1.3694	0.593783	0.862963	0.119398	1.12246	1.24713	0.196783	-17.277	1.35547	2.8142	7.3911	8.99512	3.90572	4.48515	1.66467	1.39393	1.48042	1.89143	1.29047	0	0	0	0	0	0	0	0	0	0.0464135	0	0	0	0	0	0	0	0	0	0.395537	0.441401
544	WellD03	52	742.016	188.667	0.966501	0.524647	0.254262	18.7543	0.0498283	3.01633	1.36526	0.816336	3.98292	13.6544	4.00918	0.739459	121.625	20.9158	25.7947	31.6751	21.9794	10.5116	11.2408	9.59489	3.78691	7.43833	2.88394	3.52424	5.16357	6.09632	6.81699	7.64409	8.24246	8.81484	9.37714	10.1495	10.3928	0.337553	0.189873	0.14346	0.113924	0.0843882	0.0675105	0.0506329	0.0337553	0.0168776	0.0126582	0.681844	0.47131
545	WellD03	53	581.96	11.0222	0.672514	0.0600677	0.0189397	22.0155	0.0253846	2.36569	1.02999	0.645236	30.5188	53.3444	9.74873	0.439442	-41.558	99.0295	58.3216	36.1743	25.844	20.3902	15.0231	10.6621	10.2326	8.61753	6.86618	4.35831	9.46466	9.80716	9.80716	9.80716	9.80716	9.80716	9.9078	10.1163	10.6876	0.236287	0.0886076	0.0843882	0.0843882	0.0843882	0.0843882	0.0843882	0.0801688	0.0675105	0.0379747	0.157687	0.0509249
546	WellD03	54	2141.87	652.531	0.695478	0.117241	0.304655	37.0877	0.0804481	8.70677	1.58656	0.851757	1.95436	131.611	2.63297	0.465568	459.013	7.2122	6.28973	6.34674	7.73127	5.5247	7.22954	8.4384	7.2824	10.6804	6.88018	9.17632	12.5687	13.4232	15.1842	15.8521	17.8922	19.5345	22.536	23.6381	24.8451	0.392405	0.274262	0.253165	0.21519	0.202532	0.168776	0.147679	0.118143	0.109705	0.101266	0.645588	0.516672
547	WellD03	55	141.132	11.4431	0.263845	0.487665	0.0810806	1.83856	0.0137018	0.573709	0.711814	0.794446	2.22373	0.296785	3.37294	0.0120068	-1.30822	16.1428	6.22805	5.79382	9.66317	9.2792	7.596	9.1923	7.44879	7.6425	5.24927	1.19808	0	0	0	0	0	0	0	0	0	0.00843882	0	0	0	0	0	0	0	0	0	0.414765	0.432242
548	WellD03	56	976.158	14.0535	0.0079607	0.0294047	0.0143967	11.8665	0.0275473	3.96812	0.165515	0.918388	4.44076	45.5284	3.47018	-0.200666	-74.1424	16.1108	3.20255	0.291309	0.722226	13.3674	2.25524	3.29487	5.39377	1.43643	0.37831	1.98965	2.77895	5.72954	5.72954	5.72954	0	0	0	0	0	0.177215	0.0548523	0.00843882	0.00843882	0.00843882	0	0	0	0	0	0.564611	0.288068
549	WellD03	57	360.851	13.4923	0.191807	0.111304	0.0373902	2.2458	0.0206369	1.46687	0.444625	0.774667	-0.240305	0.749196	0.763224	-0.0363686	-19.1106	0.021499	0.774868	0.212442	4.11408	3.72652	5.30956	7.98068	10.9968	4.03878	6.51132	1.2728	0	0	0	0	0	0	0	0	0	0.0168776	0	0	0	0	0	0	0	0	0	0.173002	0.179606
550	WellD03	58	539.39	185.054	0.459443	0.311911	0.34308	22.3673	0.00854117	2.19264	0.472408	0.765201	22.2578	36.7413	8.10008	0.192732	136.32	72.704	47.0876	46.8034	39.7165	27.7004	34.3574	20.6139	24.9039	21.8707	18.9135	9.16713	10.1994	10.1994	10.1994	11.1348	11.1348	13.5308	13.5308	13.5308	13.5308	0.0337553	0.0295359	0.0295359	0.0295359	0.0253165	0.0253165	0.0168776	0.0168776	0.0168776	0.0168776	0.285896	0.376481
551	WellD03	59	232.479	14.2577	0.2121	0.241971	0.061329	2.35269	0.0104349	0.945038	0.634746	0.677205	0.444545	0.452107	2.00929	0.0182539	-6.74679	7.28239	2.13869	6.0262	13.5452	18.1318	8.82759	14.053	13.7951	9.69285	10.2142	1.29054	0	0	0	0	0	0	0	0	0	0.0126582	0	0	0	0	0	0	0	0	0	0.169262	0.170664
552	WellD03	60	256.77	7.85737	0.0801813	0.0185884	0.0306008	2.57411	0.00613828	1.04378	0.409052	0.744621	4.48255	1.94613	3.98035	-0.162954	-15.3419	20.2455	8.87493	8.87611	8.29864	8.08016	3.7558	4.3885	10.3973	7.67258	7.81879	1.38112	0	0	0	0	0	0	0	0	0	0.0590717	0	0	0	0	0	0	0	0	0	0.397704	0.0965098
553	WellD03	61	297.031	6.15265	0.0334234	0.0602964	0.0207138	2.25964	0.0246535	1.20744	0.470633	0.774989	0.157155	0.92225	1.22139	-0.187899	-20.6841	1.58384	-0.197859	1.16184	2.08799	8.80956	5.97049	12.5806	7.44476	3.28499	10.599	1.40483	0	0	0	0	0	0	0	0	0	0.00843882	0	0	0	0	0	0	0	0	0	0.270978	0.211373
554	WellD03	62	462.638	16.461	0.266787	0.0259111	0.0355808	12.1793	0.00236936	1.88064	0.0171961	0.733095	16.4629	18.9442	7.26238	0.03343	-25.3383	56.8207	60.1746	34.2086	24.3086	12.4976	8.71372	11.6202	9.34786	2.81026	3.7773	2.55456	4.36406	5.10936	5.54584	5.54584	0	0	0	0	0	0.07173	0.0295359	0.021097	0.0168776	0.0168776	0	0	0	0	0	0.70762	0.505029
555	WellD03	63	387.536	3.66777	0.418031	0.116812	0.00946434	2.73679	0.0131564	1.57535	0.697777	0.678552	0.809701	2.11545	2.06992	0.172621	-31.3461	4.91427	4.30996	1.96956	3.44388	3.74329	4.44368	4.05316	1.24363	1.58797	0.130456	1.20616	0	0	0	0	0	0	0	0	0	0.021097	0	0	0	0	0	0	0	0	0	0.295121	0.0541977
556	WellD03	64	436.292	13.2245	0.154396	0.0628832	0.0303111	8.17084	0.0172768	1.77354	0.458989	0.668498	14.695	8.957	7.09487	-0.088106	-26.1945	63.4648	31.7656	21.0026	22.3592	17.3944	10.5022	10.7449	8.46283	7.15394	5.18359	2.9731	3.7308	3.7308	4.02818	0	0	0	0	0	0	0.07173	0.0506329	0.0506329	0.00421941	0	0	0	0	0	0	0.184284	0.0160478
557	WellD03	65	268.881	12.8376	0.069839	0.452542	0.0477444	2.15051	0.0185396	1.09301	0.565597	0.757573	0.0820738	0.596285	1.33238	-0.179108	-11.4558	2.19829	1.8884	4.12311	7.90892	12.5831	5.15938	12.7037	4.95953	4.61389	10.6783	1.202	0	0	0	0	0	0	0	0	0	0.0126582	0	0	0	0	0	0	0	0	0	0.290827	0.218457
558	WellD03	66	178.632	13.0712	0.193966	0.230061	0.0731743	1.9971	0	0.726144	0.689456	0.691246	4.45194	0.642113	4.50309	-0.0507937	-3.06814	27.524	11.1501	7.61664	9.61288	5.57853	3.67235	6.12607	2.80194	3.70655	4.13166	1.15712	0	0	0	0	0	0	0	0	0	0.021097	0	0	0	0	0	0	0	0	0	0.214371	0.176383
559	WellD03	67	968.69	69.2294	0.0705109	0.104013	0.071467	14.794	0.0430412	3.93777	0.0761107	0.717716	7.96431	58.5322	4.80136	-0.138768	-18.2918	26.9835	7.46075	6.7739	6.24413	0.318012	9.19951	4.3435	0.336358	2.06911	0.675597	2.72423	4.38423	5.31777	5.60828	6.10239	6.58508	0	0	0	0	0.118143	0.0506329	0.0337553	0.0295359	0.021097	0.0126582	0	0	0	0	0.548848	0.210146
560	WellD03	68	383.086	12.2996	0.189453	0.0212337	0.0321067	11.5885	0.00772739	1.55726	0.174587	0.648355	33.6595	20.3399	10.2606	-0.046224	-22.3122	111.846	32.8221	19.4911	14.005	5.0507	7.52105	3.00226	3.69532	3.99498	7.871	2.58334	5.69533	5.69533	5.69533	5.69533	0	0	0	0	0	0.0295359	0.00843882	0.00843882	0.00843882	0.00843882	0	0	0	0	0	0.55561	0.170885
561	WellD03	69	2931.31	460.227	0.466936	0.0883774	0.157004	47.227	0.0101826	11.9159	1.21806	0.784831	1.83381	266.711	2.39106	0.238478	195.383	6.53516	7.13379	6.81975	7.49985	7.59736	0.617206	4.89393	5.86473	-0.587336	4.31321	7.83765	8.57113	9.40286	10.3498	11.2783	12.2812	12.9513	13.4211	13.7228	15.16	0.734177	0.658228	0.578059	0.49789	0.43038	0.367089	0.329114	0.303797	0.28692	0.21519	0.422836	0.14273
562	WellD03	70	226.57	13.9781	0.0268725	0.0547243	0.0616944	1.91701	0.0121961	0.921018	0.824945	0.783852	-0.0762702	0.410307	0.976274	-0.208181	-6.49252	0.434626	1.12101	4.42575	11.8913	13.2689	7.4937	6.73608	6.14084	3.73581	8.54582	1.09656	0	0	0	0	0	0	0	0	0	0.00843882	0	0	0	0	0	0	0	0	0	0.226939	0.327444
563	WellD03	71	495.103	13.4116	0.0206961	0.420869	0.0270885	13.64	0.007204	2.01261	-0.0166219	0.765643	17.2847	41.5451	7.06204	-0.208523	-31.321	53.5411	42.7181	15.1218	21.8094	14.0534	7.40861	12.0793	9.80638	4.88343	9.7285	3.17136	5.71484	5.71484	5.71484	6.55304	6.55304	0	0	0	0	0.0632911	0.0253165	0.0253165	0.0253165	0.0168776	0.0168776	0	0	0	0	0.675783	0.463055
564	WellD03	72	557.747	14.5733	0.00202764	0.197461	0.0261289	8.99347	0.0313587	2.26727	0.196374	0.70176	10.6512	11.6532	6.41559	-0.216579	-35.8192	49.4882	44.4632	26.0183	2.74464	11.0496	12.7745	4.76731	5.79496	2.47279	3.80967	2.21143	3.34719	3.67148	4.05873	0	0	0	0	0	0	0.0506329	0.021097	0.0168776	0.00843882	0	0	0	0	0	0	0.570181	0.436418
565	WellD03	73	180.479	14.3993	0.364486	0.394605	0.0797838	2.32073	0.0174748	0.733653	0.567025	0.723489	11.8506	1.04054	6.71571	0.12744	-1.90698	61.9568	29.969	19.7269	13.6838	17.3429	7.02894	12.1278	7.78018	7.01392	7.65879	1.14095	0	0	0	0	0	0	0	0	0	0.0126582	0	0	0	0	0	0	0	0	0	0.485782	0.193453
566	WellD03	74	685.824	37.6639	0.0725682	0.00187659	0.0549177	15.9582	0.0148374	2.7879	0.280213	0.804117	6.70261	25.5109	4.42548	-0.148748	-24.3004	24.5999	37.1043	14.1793	14.3899	11.1206	13.0541	9.75051	9.47992	7.64027	6.92691	4.49869	5.63393	6.01225	6.41485	6.72269	6.99003	7.84298	8.27872	0	0	0.101266	0.0759494	0.0675105	0.0590717	0.0506329	0.0421941	0.0126582	0.00421941	0	0	0.641567	0.457464
567	WellD03	75	359.063	27.5565	0.0788744	0.0983901	0.0767457	5.07892	0.011157	1.4596	0.309129	0.611394	40.0702	12.0483	11.5913	-0.17015	-4.8848	145.875	72.2958	1.98288	35.6187	27.6487	7.00858	15.7934	8.38456	5.01249	6.17735	1.53946	2.42283	0	0	0	0	0	0	0	0	0.0295359	0.00843882	0	0	0	0	0	0	0	0	0.395406	0.00634551
568	WellD03	76	2012.07	810.606	0.669733	0.13242	0.402871	66.274	0.0303927	8.17916	1.15304	0.836993	5.11501	258.525	4.01763	0.423123	628.815	16.2731	17.9075	17.5445	19.3656	17.8668	17.2506	18.2195	21.7945	12.4046	17.5173	7.06943	8.80585	11.4419	14.7886	18.7119	24.3448	29.1287	33.0929	40.354	44.4995	0.7173	0.548523	0.388186	0.274262	0.198312	0.139241	0.109705	0.092827	0.07173	0.0632911	0.890848	0.805656
569	WellD03	77	1774.02	372.987	0.922295	0.532731	0.21025	28.9132	0.0190639	7.21147	1.16749	0.841938	3.82028	117.746	3.25787	0.692625	212.704	15.5833	6.22461	2.69178	6.0586	5.60401	4.06446	6.41221	9.77131	7.09489	10.9113	5.47958	7.60712	8.89344	10.4134	11.7685	13.3426	15.1956	16.4532	16.9187	17.3807	0.443038	0.291139	0.232068	0.181435	0.147679	0.118143	0.092827	0.0801688	0.0759494	0.07173	0.351084	0.271346
570	WellD03	78	485.527	14.4078	0.823929	0.312367	0.0296745	18.5191	0.00667455	1.97369	0.902146	0.725323	31.0904	38.8892	9.78762	0.58573	-29.4596	100.362	56.6993	33.9272	25.3621	17.758	13.2451	10.4319	9.37464	7.10132	5.50982	5.91776	6.9655	7.30944	8.26563	8.26563	8.26563	8.26563	8.56154	9.24827	0	0.139241	0.113924	0.105485	0.0843882	0.0843882	0.0843882	0.0843882	0.0590717	0.00421941	0	0.286576	0.0546553
571	WellD03	79	1208.26	60.5537	0.606126	0.496814	0.0501164	13.589	0.0100964	4.91164	0.884966	0.727043	2.95645	48.9614	3.03282	0.362996	-48.6129	11.6161	9.47528	3.55349	4.87991	3.65816	6.67236	4.54457	6.65698	0.988555	9.13861	3.50505	5.29298	5.72607	6.47505	6.97651	7.60955	8.91583	9.7186	9.93615	10.6124	0.350211	0.189873	0.164557	0.122363	0.0970464	0.0675105	0.0337553	0.021097	0.0168776	0.00843882	0.357484	0.124223
572	WellD03	80	1670.95	4.60965	0.259093	0.22043	0.00275869	16.5127	0.019708	6.7925	0.449776	0.893419	1.79747	109.197	2.33486	0.0135665	-146.361	5.20356	1.58892	2.71644	2.86869	3.91229	3.8653	5.93488	0.918021	2.97178	-0.435867	2.94511	4.06567	4.78653	5.96537	6.40179	6.92496	7.45358	8.08249	0	0	0.485232	0.278481	0.189873	0.101266	0.0801688	0.0506329	0.0168776	0.00421941	0	0	0.319439	0.254931
573	WellD03	81	927.752	8.29034	0.225006	0.472534	0.00893594	20.96	0.016006	3.77135	0.47	0.731399	14.2147	66.6165	6.44324	-0.00491605	-75.5321	50.906	35.9121	31.1273	18.6325	14.3215	13.9939	10.9408	9.03779	8.36576	5.13055	4.26038	6.78333	8.34208	9.44741	9.44741	9.44741	9.44741	9.58215	9.84946	10.8054	0.177215	0.0970464	0.07173	0.0590717	0.0590717	0.0590717	0.0590717	0.0548523	0.0421941	0.00843882	0.230455	0.0968035
574	WellD03	82	352.469	22.0457	0.0742754	0.0826867	0.0625466	2.35524	0.0170848	1.4328	0.500981	0.785968	1.04626	1.63633	2.20946	-0.171323	-9.79986	8.89627	0.643398	1.08228	4.00629	7.24959	3.26469	6.00967	5.33429	4.67864	6.10391	1.31689	0	0	0	0	0	0	0	0	0	0.0168776	0	0	0	0	0	0	0	0	0	0.416539	0.149831
575	WellD03	83	641.758	81.8669	0.841361	0.000394351	0.127567	20.3343	0.0257099	2.60877	0.669567	0.724641	26.3533	19.3945	9.89902	0.610971	23.884	120.283	80.998	55.5555	45.0334	42.2296	33.6672	26.2616	23.6805	21.3363	18.5652	7.29837	9.0577	9.83398	9.83398	9.83398	9.83398	9.83398	10.0712	10.0712	10.2535	0.0548523	0.0421941	0.0379747	0.0379747	0.0379747	0.0379747	0.0379747	0.0337553	0.0337553	0.0253165	0.544355	0.210276
576	WellD03	84	324.831	11.5592	0.175424	0.221536	0.0355854	2.13609	0.0225085	1.32045	0.471468	0.730288	0.016891	0.938815	1.15704	-0.0581735	-17.7892	0.6692	1.41281	-0.727438	1.28994	5.67867	4.8421	4.00084	4.86141	4.64596	1.32695	1.32354	0	0	0	0	0	0	0	0	0	0.00421941	0	0	0	0	0	0	0	0	0	0.285431	0.156673
577	WellD03	85	490.027	16.6858	0.568853	0.351343	0.0340508	5.26483	0.00296756	1.99198	0.869786	0.738161	2.34533	4.7401	3.08534	0.327089	-27.5882	13.7235	8.12414	8.52136	11.5468	1.87476	1.70791	1.47088	3.06354	2.79352	2.92848	1.46876	2.25617	0	0	0	0	0	0	0	0	0.160338	0.0168776	0	0	0	0	0	0	0	0	0.398566	0.273893
578	WellD03	86	3518.26	2642.1	0.982211	0.771953	0.750966	53.8951	0.0322727	14.3019	1.83606	0.952171	0.995729	305.875	1.77611	0.746374	2324.22	3.43566	3.36687	1.05737	-0.195985	0.655091	-0.573742	-1.06814	-0.811469	-0.812973	-0.302804	20.2859	20.701	20.837	20.837	20.837	21.0646	21.1735	21.3887	21.8019	22.3119	0.586498	0.57384	0.56962	0.56962	0.56962	0.561181	0.556962	0.548523	0.531646	0.510549	0.748674	0.567929
579	WellD03	87	460.307	12.6349	0.13672	0.0606771	0.027449	6.6729	0.0211644	1.87117	0.206666	0.641106	13.1361	6.19705	7.5234	-0.117073	-28.9538	73.4461	42.0853	29.5917	-0.186264	3.79044	15.2854	12.0037	3.83622	3.86688	4.02112	1.70453	3.18424	3.18424	0	0	0	0	0	0	0	0.0168776	0.00421941	0.00421941	0	0	0	0	0	0	0	0.476091	0.160494
580	WellD03	88	364.753	9.52958	0.128745	0.0812331	0.0261261	2.4324	0.0123712	1.48274	0.487477	0.783929	0.386994	1.40344	1.59506	-0.136799	-23.4259	4.2007	4.20946	4.52503	8.19306	7.5481	1.60352	6.49712	5.09626	2.86108	1.88039	1.13579	0	0	0	0	0	0	0	0	0	0.0253165	0	0	0	0	0	0	0	0	0	0.30589	0.233032
581	WellD03	89	544.461	13.805	0.241406	0.0991429	0.0253553	3.38683	0.00740423	2.21326	0.456933	0.767478	2.52217	7.73576	3.06393	0.00648046	-35.3871	11.1824	8.96555	3.25486	5.14443	3.30171	1.74179	3.48211	0.149692	1.13788	3.78526	1.38138	0	0	0	0	0	0	0	0	0	0.0843882	0	0	0	0	0	0	0	0	0	0.454693	0.164948
582	WellD03	90	2448.6	22.7768	0.566399	0.0785854	0.00930193	24.271	0.053918	9.95368	0.310437	0.68375	2.22841	134.379	2.87895	0.36003	-198.455	11.2205	7.2772	10.3583	5.74124	5.83706	5.35051	3.01988	5.70933	5.36032	1.31057	3.51498	5.50273	7.34647	8.60645	9.80679	10.1818	10.328	10.4368	10.6951	10.9963	0.607595	0.308017	0.194093	0.147679	0.113924	0.105485	0.101266	0.0970464	0.0843882	0.0675105	0.321163	0.122495
583	WellD03	91	674.877	12.8151	7.91e-06	0.0173095	0.0189888	6.21709	0.0303925	2.7434	0.142897	0.76099	7.22743	15.7438	4.91672	-0.233564	-48.1601	34.0085	14.7663	3.6255	12.1929	0.62246	0.100289	7.91365	0.0899286	-0.843081	-1.36415	1.3892	2.8832	3.00358	0	0	0	0	0	0	0	0.113924	0.0168776	0.00421941	0	0	0	0	0	0	0	0.394547	0.192298
584	WellD03	92	421.702	12.5759	0.0254402	0.000758	0.0298217	2.15909	0.00426289	1.71423	0.441998	0.784605	0.143775	2.36118	1.10308	-0.18535	-25.5249	0.294429	-0.375659	-0.490999	0.766681	6.92438	1.78086	4.34423	0.591424	0.859504	6.48574	1.29453	0	0	0	0	0	0	0	0	0	0.0126582	0	0	0	0	0	0	0	0	0	0.260187	0.263738
585	WellD03	93	1375.72	36.3461	0.0974622	0.176876	0.0264196	9.70299	0.0202958	5.59237	0.132201	0.758062	1.19166	31.649	2.07755	-0.141521	-87.9506	7.9091	9.95165	10.0991	4.3831	5.37077	5.64989	7.09633	4.10073	1.26134	2.06034	1.45512	2.56273	3.30842	0	0	0	0	0	0	0	0.350211	0.0464135	0.0126582	0	0	0	0	0	0	0	0.282276	0.0981524
586	WellD03	94	354.931	10.7855	0.220535	0.300871	0.0303876	2.00998	0.0143376	1.44281	0.479328	0.718989	0.714896	1.4128	2.16729	0.0100081	-21.2825	6.61366	7.65986	9.26466	2.94861	10.2831	1.56365	5.74319	7.73946	8.13288	9.22817	1.18117	0	0	0	0	0	0	0	0	0	0.0253165	0	0	0	0	0	0	0	0	0	0.311259	0.202595
587	WellD03	95	271.682	14.5341	0.26492	0.324762	0.0534968	3.7679	0.0103312	1.1044	0.469315	0.73308	5.81202	1.27216	5.48919	0.0309058	-10.0124	45.2946	29.5481	31.005	10.4284	15.3149	19.9265	15.7677	6.26345	6.35224	6.3173	1.2966	0	0	0	0	0	0	0	0	0	0.00843882	0	0	0	0	0	0	0	0	0	0.376037	0.11929
588	WellD03	96	5401.14	3544.61	0.436949	0.140443	0.656271	96.8492	0.022401	21.9559	1.86208	0.959357	0.851195	1029.41	1.60999	0.197362	3056.62	1.54943	1.70671	1.788	2.06475	1.62716	2.28833	2.09645	2.4142	2.52182	1.58812	29.1893	30.7429	32.4291	35.2804	37.7408	39.2396	41.173	42.1925	48.6807	49.1527	0.632911	0.599156	0.565401	0.514768	0.476793	0.455696	0.43038	0.417722	0.350211	0.345992	0.86335	0.767646
589	WellD03	97	2206.05	254.698	0.0179951	0.018595	0.115454	39.9929	0.0547926	8.9677	1.13365	0.848674	2.18919	163.221	2.56798	-0.225149	55.381	7.93391	9.69168	13.28	13.065	1.9881	11.0588	3.31031	2.14241	1.42202	-0.050512	7.66603	8.77755	9.52794	10.0209	10.4507	11.5138	12.5367	13.3969	14.1277	15.6318	0.510549	0.434599	0.388186	0.35865	0.333333	0.274262	0.227848	0.194093	0.168776	0.126582	0.629234	0.43532
590	WellD03	98	1423.36	81.0531	0.0091922	0.0409305	0.0569448	18.872	0.03419	5.78603	0.95944	0.814482	4.84845	85.595	3.84451	-0.220754	-47.5478	18.8458	12.875	3.14037	3.33418	2.08951	0.64437	0.326757	2.15962	0.738695	1.54669	5.25336	6.24569	6.9491	7.6417	8.59953	9.26782	10.0067	10.8053	11.696	12.3214	0.493671	0.392405	0.329114	0.274262	0.21097	0.172996	0.135021	0.101266	0.07173	0.0548523	0.417908	0.262286
591	WellD03	99	423.064	8.10787	0.0529429	9.7e-06	0.0191646	2.29027	0.0115719	1.71977	0.514728	0.900346	0.024897	2.34537	0.851072	-0.198571	-30.116	-0.386497	0.293864	-1.05517	0.550199	0.193802	1.74274	0.472578	1.59557	1.45677	2.24377	1.19856	0	0	0	0	0	0	0	0	0	0.00843882	0	0	0	0	0	0	0	0	0	0.506115	0.37574
592	WellD03	100	2581.18	606.868	0.213576	0.00327806	0.235113	30.0056	0.0724701	10.4926	1.41669	0.936395	1.12598	158.595	1.9374	-0.03212	373.658	4.2313	1.48491	1.15912	1.50104	0.124528	0.799793	-0.0142879	0.758014	1.20477	1.5545	8.33213	10.2709	11.181	11.3462	11.6355	12.3223	13.1429	13.5826	14.2042	14.7288	0.578059	0.451477	0.405063	0.396624	0.379747	0.341772	0.299578	0.278481	0.248945	0.223629	0.569837	0.625577
593	WellD03	101	341.043	10.8405	0.130342	0.000176077	0.0317864	4.26821	0.0221495	1.38635	0.404772	0.690862	12.3954	3.0933	7.47834	-0.102582	-19.9727	73.6772	4.58602	3.9068	4.89842	12.4232	5.88768	1.85971	2.06398	3.494	2.28316	1.78692	2.34171	0	0	0	0	0	0	0	0	0.0126582	0.00421941	0	0	0	0	0	0	0	0	0.472998	0.120771
594	WellD03	102	261.214	10.2216	0.135307	0.013005	0.0391314	1.88031	0.00908822	1.06184	0.603779	0.79932	-0.0155375	0.503717	1.23395	-0.0950907	-13.379	1.65032	0.883931	3.70218	7.09234	8.36768	14.109	6.99506	11.0481	9.33442	11.2142	1.13731	0	0	0	0	0	0	0	0	0	0.021097	0	0	0	0	0	0	0	0	0	0.243944	0.0935134
595	WellD03	103	2511.06	7.33617	0.474305	0.261194	0.00292155	28.1944	0.0603082	10.2075	0.481978	0.776811	1.29712	169.787	2.08078	0.214022	-219.538	4.40471	1.43621	4.71006	1.05661	-0.801265	0.928382	-0.841132	4.84409	1.54565	2.26638	4.03691	4.93319	6.01095	6.94622	7.49855	8.42112	10.078	10.9301	11.393	12.1587	0.624473	0.468354	0.329114	0.240506	0.198312	0.139241	0.0759494	0.0590717	0.0506329	0.0379747	0.391483	0.297781
596	WellD03	104	847.125	28.0507	0.073956	0.0400798	0.0331129	17.8739	0.00356582	3.4436	1.00558	0.662943	22.2126	40.6125	8.51756	-0.196241	-48.487	92.8336	38.1667	26.7898	15.6825	13.6719	11.5057	9.84655	7.14756	5.53864	8.63861	3.30601	5.61321	6.8254	8.39606	9.06719	9.06719	9.20347	9.27934	9.59179	10.0947	0.417722	0.185654	0.135021	0.092827	0.0801688	0.0801688	0.0759494	0.07173	0.0506329	0.00421941	0.211734	0.0790094
597	WellD03	105	709.325	6.23963	0.0203761	0.0476351	0.00879658	18.0397	0.0335697	2.88343	1.03267	0.591425	21.0597	33.2737	7.81102	-0.209708	-57.8479	82.9304	34.0999	28.7027	17.0059	20.005	12.6119	11.4726	9.20176	8.33342	7.01328	4.61558	7.0171	7.87056	8.32588	8.32588	8.66869	8.66869	8.9635	9.24082	0	0.189873	0.109705	0.092827	0.0843882	0.0843882	0.0759494	0.0759494	0.0632911	0.0379747	0	0.35875	0.101693
598	WellD03	106	781.851	46.7672	0.806327	0.775875	0.0598159	9.75523	0.0350774	3.17826	0.79249	0.774497	2.81721	12.5333	3.57324	0.576386	-23.8732	15.9376	9.37327	12.3391	9.20096	3.43689	6.93329	12.9098	5.84701	7.41645	4.22197	2.14372	3.38354	4.78224	5.59129	5.59129	0	0	0	0	0	0.248945	0.0970464	0.0421941	0.0253165	0.0253165	0	0	0	0	0	0.412301	0.135742
599	WellD03	107	255.453	12.0076	0.263626	0.138694	0.0470051	1.89077	0.0107864	1.03843	0.620016	0.713612	-0.0474026	0.42087	1.2441	0.0407545	-11.0726	2.76391	2.38258	4.07716	12.3607	12.8254	12.0498	8.65242	7.94254	5.91973	5.95741	1.21642	0	0	0	0	0	0	0	0	0	0.00843882	0	0	0	0	0	0	0	0	0	0.121085	0.0508965
600	WellD03	108	1096.8	10.381	0.53169	0.220454	0.00946487	24.8442	0.0101791	4.45852	0.638963	0.822891	5.85868	171.736	4.1474	0.262954	-88.7146	16.2558	8.76486	6.48717	4.65769	2.43873	0.346674	-0.0266899	0.331652	0.645323	1.94315	7.22359	8.39479	8.39479	8.39479	8.39479	8.50832	8.8431	9.07694	11.385	11.6404	0.227848	0.189873	0.189873	0.189873	0.189873	0.181435	0.156118	0.126582	0.0337553	0.0295359	0.393862	0.180364
601	WellD03	109	1037.87	12.55	0.149242	0.270342	0.012092	11.0775	0.00305752	4.21898	0.496762	0.741198	3.31861	82.7759	3.17852	-0.0883095	-81.2215	8.89101	3.98426	2.70676	1.49994	0.459675	1.95384	0.375264	-1.38706	-0.654144	-1.48294	4.19357	4.59149	4.646	4.79136	5.15708	0	0	0	0	0	0.350211	0.308017	0.299578	0.257384	0.0590717	0	0	0	0	0	0.297448	0.242234
602	WellD03	110	1016.39	12.0382	0.0765718	0.279734	0.011844	11.3667	0.0332608	4.13168	0.50443	0.78312	3.38985	80.8844	3.2074	-0.182675	-79.7931	9.10372	4.41592	2.65999	1.71708	0.311766	1.94063	1.33761	-1.28044	0.12375	-1.49281	4.2513	4.57237	4.65272	4.80731	5.23115	0	0	0	0	0	0.337553	0.303797	0.291139	0.248945	0.0590717	0	0	0	0	0	0.28386	0.210904
603	WellD03	111	271.219	13.0631	0.37761	0.109045	0.0481644	2.1792	0.0304414	1.10252	0.623344	0.83863	0.121449	0.589677	1.45214	0.151667	-11.4415	2.97827	1.48813	2.79879	7.24317	5.76534	12.0975	1.59756	7.22571	7.32541	5.49489	1.1589	0	0	0	0	0	0	0	0	0	0.00843882	0	0	0	0	0	0	0	0	0	0.23995	0.172939
604	WellD03	112	595.105	2.21681	0.0343711	0.0103916	0.00372507	10.9187	0.0066982	2.41913	0.279488	0.825373	11.3112	25.0707	5.54754	-0.189387	-51.551	40.8737	38.2614	26.7645	17.5044	13.6411	17.3394	18.8932	11.2609	7.50077	7.70324	2.44002	3.60375	4.35398	5.10767	5.39443	0	0	0	0	0	0.122363	0.0548523	0.0337553	0.0168776	0.00843882	0	0	0	0	0	0.550941	0.310041
605	WellD03	113	304.968	12.247	0.317299	0.202199	0.0401582	5.16303	0.00715451	1.23971	0.300928	0.728457	20.0347	5.19979	8.25264	0.0789847	-15.3069	82.0897	45.5171	13.4585	9.16814	8.40107	8.06481	3.22144	9.75129	2.71949	5.60117	1.60895	2.43423	0	0	0	0	0	0	0	0	0.0295359	0.00843882	0	0	0	0	0	0	0	0	0.662966	0.40614
606	WellD03	114	280.185	12.653	0.314994	0.272402	0.0451593	3.05336	0.0151304	1.13896	0.474557	0.703474	7.73633	1.95903	5.68887	0.0710285	-12.6618	45.1429	31.495	4.06424	16.0836	12.9649	15.5446	7.53192	3.86669	11.3522	3.19268	1.41556	0	0	0	0	0	0	0	0	0	0.0168776	0	0	0	0	0	0	0	0	0	0.427802	0.201012
607	WellD03	115	404.018	6.48599	0.0189588	0.000106037	0.0160537	2.26393	0.0354654	1.64235	0.590812	0.636136	0.119621	1.79378	1.18076	-0.222054	-30.0171	0.885427	1.55286	0.0651125	3.98978	1.42475	-0.315311	0.177666	2.51353	0.460618	2.90537	1.26871	0	0	0	0	0	0	0	0	0	0.0253165	0	0	0	0	0	0	0	0	0	0.300595	0.0962917
608	WellD03	116	234.321	13.4431	0.0959196	0.081997	0.0573705	2.13523	0.022858	0.952525	0.761343	0.823188	0.53824	0.710349	1.7375	-0.154347	-7.7278	3.26579	3.01814	3.73453	4.20819	3.96702	9.80507	2.00274	6.47864	4.0917	3.48455	1.2732	0	0	0	0	0	0	0	0	0	0.00843882	0	0	0	0	0	0	0	0	0	0.387312	0.211662
609	WellD03	117	342.099	13.1194	0.147158	0.0526757	0.0383496	2.93378	0.0106134	1.39065	0.548458	0.674863	1.51482	1.49023	3.00335	-0.101607	-17.7893	13.2552	10.3853	19.9038	19.5383	13.9346	14.2316	11.5612	7.44858	13.4247	8.1238	1.59536	0	0	0	0	0	0	0	0	0	0.00843882	0	0	0	0	0	0	0	0	0	0.289615	0.29928
610	WellD03	118	282.365	11.1782	0.129485	0.0211665	0.0395878	2.30465	0.0105849	1.14782	0.605917	0.812371	0.292376	0.983057	1.42582	-0.0902768	-14.3335	1.47719	2.5537	7.34018	8.7577	10.7928	14.5622	7.73424	4.77022	8.56418	8.79836	1.43041	0	0	0	0	0	0	0	0	0	0.00843882	0	0	0	0	0	0	0	0	0	0.34018	0.177303
611	WellD03	119	221.146	14.9492	0.625145	0.652288	0.0675987	2.03626	0.00528553	0.898967	0.742119	0.851689	0.0230933	0.352793	1.36147	0.397826	-5.03137	2.30187	5.95864	10.3735	16.1452	16.9223	14.8341	5.76029	7.71428	9.39947	7.09011	1.19706	0	0	0	0	0	0	0	0	0	0.00843882	0	0	0	0	0	0	0	0	0	0.298607	0.224928
612	WellD03	120	556.251	114.802	0.00337606	0.253653	0.206385	25.5803	0.0153024	2.26118	0.224998	0.764704	17.5795	49.9585	6.84083	-0.248773	64.5446	55.2434	44.8062	45.3211	37.0697	27.9504	33.3354	26.6381	23.7043	21.1954	17.6965	5.69066	6.77229	7.39631	8.03755	8.75088	9.55032	9.55032	10.3642	11.2041	11.2041	0.0421941	0.0337553	0.0295359	0.0253165	0.021097	0.0168776	0.0168776	0.0126582	0.00843882	0.00843882	0.784534	0.733206
613	WellD03	121	2549.78	182.054	0.554477	0.726087	0.0713997	26.1344	0.0150897	10.365	0.880904	0.772214	0.115798	119.721	0.884015	0.32081	-48.3192	-0.492364	1.34834	6.98383	1.54244	1.25388	4.48595	2.48844	2.12166	1.0978	4.24097	5.0648	5.4624	6.73663	9.48254	9.93723	10.5485	10.9122	11.602	12.4615	12.9427	0.578059	0.518987	0.35865	0.198312	0.181435	0.160338	0.147679	0.122363	0.0970464	0.0843882	0.371403	0.166341
614	WellD03	122	1787.61	270.17	0.0048006	0.182172	0.151135	48.1745	0.053661	7.2667	1.01261	0.833341	7.55156	135.12	4.61435	-0.274136	108.659	32.6043	29.4967	13.4299	11.5523	5.46484	10.8063	8.05992	5.82977	8.44283	5.76115	6.8486	7.54534	8.77045	10.4772	12.571	13.6126	14.4207	16.1277	17.3669	19.3337	0.485232	0.43038	0.345992	0.261603	0.194093	0.168776	0.151899	0.122363	0.105485	0.0843882	0.682539	0.460126
615	WellD03	123	3105.32	2360.77	0.855574	0.56998	0.760235	54.5673	0.0167739	12.6233	1.86923	0.992756	0.983216	411.56	1.63246	0.622941	2080.21	1.91128	1.8975	1.06329	0.736476	0.373491	0.261476	0.725918	0.225515	0.332521	0.564874	32.1186	32.5149	32.5149	32.5149	32.5149	33.233	33.9602	33.9602	33.9602	34.3054	0.329114	0.324895	0.324895	0.324895	0.324895	0.316456	0.308017	0.308017	0.308017	0.303797	0.90076	0.834749
616	WellD03	124	1410.26	12.8121	0.983163	0.710863	0.00908497	19.7238	0.0303894	5.73275	0.56778	0.805063	4.75547	199.664	3.67508	0.748461	-114.605	13.4397	5.06745	2.52686	1.69623	1.11071	-0.519493	-0.125969	-0.367193	-0.083608	-0.40793	6.57868	7.6011	7.91548	8.26463	8.38672	8.55672	8.74009	9.0047	9.24886	0	0.350211	0.291139	0.274262	0.253165	0.244726	0.232068	0.21097	0.177215	0.101266	0	0.263922	0.0459162
617	WellD03	125	2468.71	772.942	0.823589	0.548301	0.313096	28.5461	0.00502959	10.0354	1.2704	0.785269	2.24888	286.336	2.54228	0.571145	549.894	6.50428	2.14837	0.966778	0.803668	0.154334	-0.272252	-0.675607	-0.267611	1.81479	0.571764	9.92598	10.9442	11.8526	11.9426	12.1056	12.5791	12.966	13.8548	14.6845	15.1776	0.481013	0.43038	0.388186	0.383966	0.375527	0.350211	0.329114	0.2827	0.244726	0.223629	0.313967	0.221049
618	WellD03	126	305.056	9.84798	0.416111	0.568739	0.0322825	2.93736	0.00781399	1.24007	0.39572	0.620199	5.37086	2.67947	4.65572	0.19915	-17.7138	25.5532	1.98665	6.94032	9.79172	6.45734	7.41847	4.54142	8.10877	10.838	8.95056	1.2891	0	0	0	0	0	0	0	0	0	0.021097	0	0	0	0	0	0	0	0	0	0.478052	0.100683
619	WellD03	127	622.174	15.9142	0.0439481	0.00494197	0.0255783	13.3774	0.0266832	2.52916	0.313412	0.720466	25.613	25.6137	8.84001	-0.200725	-40.2993	102.164	43.6021	18.5512	9.56697	17.2122	1.20887	11.5058	-0.212475	-0.143155	6.4487	2.19468	4.38019	5.11745	5.83578	6.12303	6.56513	0	0	0	0	0.113924	0.0337553	0.0253165	0.0168776	0.0126582	0.00843882	0	0	0	0	0.354579	0.310496
620	WellD03	128	925.686	57.699	0.816652	0.334276	0.0623311	37.0091	0.0160128	3.76295	0.897419	0.856867	16.208	107.153	6.52336	0.571695	-25.9368	52.838	35.3975	25.2514	18.7512	15.8107	12.8624	9.38186	7.93397	6.23409	7.08742	12.3563	14.7402	14.7402	14.7402	15.1191	15.1191	15.1191	16.4277	16.8058	17.1522	0.14346	0.118143	0.118143	0.118143	0.113924	0.113924	0.113924	0.0970464	0.092827	0.0886076	0.504275	0.358866
621	WellD03	129	491.615	13.8461	0.00265359	0.0489546	0.0281644	4.18347	0.00376498	1.99843	0.286457	0.749292	4.42031	7.81781	3.9903	-0.245386	-30.5714	19.2079	21.6162	0.430392	17.0196	1.31139	1.41297	1.17258	-0.144327	2.98779	4.00047	1.39107	2.11723	0	0	0	0	0	0	0	0	0.0506329	0.0126582	0	0	0	0	0	0	0	0	0.558766	0.209983
622	WellD03	130	924.892	13.5006	0.115347	0.00335473	0.0145969	18.0791	0.0296624	3.75972	0.335705	0.789043	15.0532	59.1212	6.76206	-0.107193	-70.0635	56.0909	28.5206	27.8784	21.2215	11.5972	13.2499	10.8483	5.4765	8.26174	7.0771	4.60186	8.22628	8.22628	8.22628	9.00919	9.00919	9.00919	9.12213	10.6	11.399	0.105485	0.0506329	0.0506329	0.0506329	0.0421941	0.0421941	0.0421941	0.0379747	0.0126582	0.00843882	0.360523	0.297925
623	WellD03	131	248.136	16.7902	0.23497	0.446502	0.0676651	2.44404	0.0179876	1.00868	0.587103	0.794363	0.968852	0.883791	2.24046	0.00766524	-5.62896	5.7091	4.41025	5.72899	3.32766	7.18557	6.41654	2.74099	2.08486	2.45104	2.18281	1.65239	0	0	0	0	0	0	0	0	0	0.00421941	0	0	0	0	0	0	0	0	0	0.353615	0.185063
624	WellD03	132	557.645	90.3324	0.946599	0.864436	0.161989	8.31445	0.0308121	2.26685	1.32618	0.833538	2.58792	6.0089	3.33974	0.718432	39.9491	15.5241	8.40825	5.60458	11.9753	7.4598	8.59539	11.0525	3.87528	3.61078	10.2895	2.25018	3.96998	5.16925	6.22482	6.45531	6.87994	7.44272	0	0	0	0.320675	0.101266	0.0590717	0.0337553	0.0295359	0.0168776	0.00421941	0	0	0	0.458782	0.32809
625	WellD03	133	860.405	114.53	0.835016	0.461108	0.133112	30.8166	0.0207812	3.49758	0.854433	0.747639	11.3703	72.4732	5.71347	0.586901	36.7928	37.2859	35.7394	48.1695	19.9323	18.832	18.7943	26.8965	23.3329	12.6469	7.6499	4.83633	6.58897	8.67105	10.1616	11.6661	11.6661	12.2168	12.2168	12.2168	12.5121	0.172996	0.113924	0.0759494	0.0590717	0.0464135	0.0464135	0.0421941	0.0421941	0.0421941	0.0379747	0.642115	0.344985
626	WellD03	134	2311.96	84.3406	0.156311	0.116028	0.0364801	19.5039	0.0840813	9.39821	1.05229	0.89542	0.4271	69.4681	1.56102	-0.0693855	-124.545	2.85847	2.47452	1.19129	0.84386	1.16452	-0.0750296	-0.143139	2.70572	-0.225694	2.25165	4.64709	5.72891	6.96573	7.85888	8.86474	9.85631	10.5743	11.2742	11.786	12.6173	0.839662	0.624473	0.451477	0.35865	0.278481	0.21519	0.177215	0.14346	0.122363	0.0886076	0.476167	0.234619
627	WellD03	135	1172.83	189.156	0.777277	0.263055	0.161281	40.2589	0.0193782	4.7676	1.05768	0.755922	6.06368	121.691	4.22098	0.533596	83.1904	18.3929	28.9183	59.7902	31.7536	41.5713	27.6241	29.1365	24.5265	21.2159	18.4925	6.41241	12.1708	12.7342	12.7342	13.2389	13.7384	17.1524	17.1524	18.0212	18.0212	0.172996	0.0801688	0.0759494	0.0759494	0.07173	0.0675105	0.0464135	0.0464135	0.0421941	0.0421941	0.622603	0.301107
628	WellD03	136	904.669	12.3142	0.41682	0.411348	0.0136118	16.448	0.0193072	3.67752	0.15719	0.775934	6.65237	125.404	4.41196	0.160151	-69.4227	18.7185	9.3748	25.4646	5.4676	8.31401	14.7373	8.64551	2.61097	8.33237	1.64828	4.19627	6.23835	6.23835	6.23835	6.60097	6.85972	7.78274	0	0	0	0.0970464	0.0548523	0.0548523	0.0548523	0.0464135	0.0337553	0.0126582	0	0	0	0.530785	0.267409
629	WellD03	137	616.592	12.3462	3.94e-05	0.000498919	0.0200233	3.51438	0.036539	2.50647	0.214152	0.78358	0.78361	6.58099	1.87919	-0.234261	-43.3629	3.38407	2.59941	4.21204	1.44987	1.11031	4.14695	0.481373	1.00267	1.77102	-0.237269	1.36669	2.23979	0	0	0	0	0	0	0	0	0.101266	0.00843882	0	0	0	0	0	0	0	0	0.33324	0.22524
630	WellD03	138	292.213	14.3398	0.386967	0.34602	0.0490732	2.05011	0.0111589	1.18786	0.525328	0.802334	0.274351	0.802631	1.69216	0.120909	-12.0616	3.17009	2.6267	4.3466	10.1051	6.00453	15.3601	6.15576	9.04389	12.091	8.46014	1.34614	0	0	0	0	0	0	0	0	0	0.0126582	0	0	0	0	0	0	0	0	0	0.280761	0.256619
631	WellD03	139	863.719	66.2345	0.101325	0.0465294	0.0766853	27.7264	0.0137116	3.51105	1.07802	0.848372	9.95936	82.9297	5.29016	-0.126496	-11.8025	31.2886	32.9636	33.1157	22.1937	15.4967	12.6672	9.52019	7.59101	6.76328	6.06731	7.16974	8.21227	9.08199	10.1213	11.4209	11.8869	11.8869	12.5128	12.9345	13.5414	0.219409	0.185654	0.160338	0.135021	0.109705	0.101266	0.101266	0.0886076	0.0801688	0.0675105	0.613245	0.386404
632	WellD03	140	1385.39	341	0.638055	0.0563139	0.246139	25.8322	0.0309431	5.63168	1.06543	0.860365	7.1456	124.038	4.58507	0.392021	215.829	24.7077	14.0142	6.62487	5.74051	2.734	2.44246	1.51938	7.30236	4.36269	1.66474	9.27373	11.2022	11.2022	11.3837	11.5383	11.6803	11.7988	12.0208	13.4135	13.914	0.236287	0.189873	0.189873	0.185654	0.181435	0.177215	0.172996	0.164557	0.118143	0.105485	0.45629	0.376105
633	WellD03	141	335.436	11.9756	0.147414	0.00030615	0.0357016	1.75253	0.0206825	1.36356	0.522895	0.70765	-0.170657	0.658274	1.03033	-0.0939265	-18.3311	1.1674	3.13694	1.01794	9.90038	12.699	10.0983	5.21872	7.29416	11.1655	9.30545	1.33541	0	0	0	0	0	0	0	0	0	0.00843882	0	0	0	0	0	0	0	0	0	0.177707	0.0242728
634	WellD03	142	229.524	13.5078	0.184484	0.203314	0.0588512	2.05765	0.00807381	0.933025	0.681777	0.72181	-0.1059	0.331222	1.11546	-0.06854	-7.22975	1.71662	12.7718	8.4527	19.6633	22.2379	22.5625	13.789	11.0621	12.3677	9.82529	1.27573	0	0	0	0	0	0	0	0	0	0.0168776	0	0	0	0	0	0	0	0	0	0.281259	0.0892345
635	WellD03	143	303.151	13.9488	0.213138	0.291078	0.0460127	3.76522	0.0130021	1.23232	0.437677	0.665765	10.1811	2.11033	7.08713	-0.0118285	-13.4409	65.3994	5.40946	26.0178	16.1219	13.7927	21.9722	12.7294	13.5832	4.55498	8.51925	1.46877	0	0	0	0	0	0	0	0	0	0.021097	0	0	0	0	0	0	0	0	0	0.460081	0.112589
636	WellD03	144	865.246	93.6561	0.932457	0.618643	0.108242	21.5946	0.0212224	3.51726	0.836135	0.72377	10.4734	139.159	5.50742	0.720947	15.4812	30.6911	16.215	11.039	7.16118	3.45198	3.10063	2.27131	1.18531	0.636429	0.0638502	8.50749	9.71561	9.71561	9.71561	9.71561	9.71561	9.7861	9.8229	10.0002	10.3397	0.257384	0.219409	0.219409	0.219409	0.219409	0.219409	0.21519	0.21097	0.185654	0.0759494	0.325994	0.0943492
637	WellD03	145	869.646	105.596	0.992441	0.744383	0.121424	21.1458	0.0275148	3.53515	0.857119	0.718655	10.2545	152.791	5.46347	0.744486	27.0235	29.7546	19.1816	8.45173	7.4707	5.04676	3.10593	2.3112	1.24029	0.618974	0.0605257	8.85343	9.67871	9.97865	9.97865	9.97865	10.0615	10.0615	10.1044	10.2635	10.6475	0.248945	0.223629	0.21519	0.21519	0.21519	0.21097	0.21097	0.206751	0.189873	0.101266	0.26117	-0.00150849
638	WellD03	146	301.008	12.6755	0.148425	0.412584	0.0421101	1.91291	0.0149048	1.22361	0.592857	0.698968	0.0206795	0.792728	1.15158	-0.0871516	-14.5206	0.994934	0.606349	1.20837	3.34588	7.33962	9.29952	6.21316	3.73927	5.67832	6.0109	1.30628	0	0	0	0	0	0	0	0	0	0.00843882	0	0	0	0	0	0	0	0	0	0.240511	0.0342946
639	WellD03	147	282.331	16.6526	0.547776	0.315767	0.0589826	2.27352	0.0119922	1.14769	0.666459	0.834086	0.0964384	0.67564	1.3639	0.327181	-8.856	2.00865	1.19217	3.15417	6.13788	6.8704	10.4208	6.7627	5.29738	6.57519	7.97548	1.21332	0	0	0	0	0	0	0	0	0	0.0168776	0	0	0	0	0	0	0	0	0	0.203877	0.226587
640	WellD03	148	511.71	8.07343	0.592032	0.353291	0.0157774	13.9249	0.0146555	2.08012	0.628394	0.718372	45.1277	21.1987	12.3784	0.334535	-38.1596	173.008	81.393	43.8632	31.6866	21.5545	19.6952	12.1064	9.59842	7.24625	7.56102	3.37096	4.14873	4.46809	5.13635	5.79824	6.18426	0	0	0	0	0.14346	0.105485	0.0886076	0.0590717	0.0295359	0.0126582	0	0	0	0	0.0665064	0.0289732
641	WellD03	149	542.812	51.3689	0.127351	0.0936361	0.0946348	4.46535	0.00782568	2.20655	0.885448	0.833146	1.61909	5.41634	2.60835	-0.110066	2.32582	9.10379	8.64294	5.69311	0.810522	0.177755	-0.324182	0.828559	1.23148	1.65755	-0.150478	1.63357	2.44421	0	0	0	0	0	0	0	0	0.223629	0.0506329	0	0	0	0	0	0	0	0	0.460087	0.326479
642	WellD03	150	265.129	13.0782	0.267906	0.230428	0.0493278	1.89422	0.00317312	1.07776	0.683554	0.698876	-0.202309	0.402475	0.935076	0.0456382	-10.8762	0.524852	2.79317	5.37162	14.4394	14.8432	14.9357	7.52038	7.18159	8.43218	8.96414	1.34427	0	0	0	0	0	0	0	0	0	0.00843882	0	0	0	0	0	0	0	0	0	0.132227	0.0135941
643	WellD03	151	313.706	11.7621	0.117144	0.433833	0.0374941	9.6405	0.0233851	1.27523	0.179775	0.653949	33.7329	14.1075	10.2521	-0.142775	-16.5812	111.602	52.6827	33.7667	11.3607	18.4157	14.1984	5.81178	6.32578	8.00332	6.42036	2.37357	4.69854	4.69854	4.69854	0	0	0	0	0	0	0.0253165	0.00843882	0.00843882	0.00843882	0	0	0	0	0	0	0.557663	0.15885
644	WellD03	152	1366.07	103.859	0.51775	0.399165	0.0760276	11.0526	0.0858442	5.55315	0.821801	0.776723	2.05416	29.5871	3.03258	0.268468	-19.5656	15.4862	1.50092	4.60756	3.72591	0.371287	1.54001	0.405974	0.673713	1.39022	2.52318	2.5609	3.49631	4.55179	5.24091	5.81061	6.40462	0	0	0	0	0.696203	0.375527	0.189873	0.118143	0.07173	0.0253165	0	0	0	0	0.509443	0.339075
645	WellD03	153	814.172	35.2354	0.353322	0.359846	0.0432776	9.25342	0.0326776	3.30964	0.902411	0.742276	2.64828	11.5118	3.41037	0.106795	-38.3251	18.638	16.0248	1.38291	10.397	7.56487	1.8459	2.60886	0.653137	0.775482	2.58003	1.99879	2.77396	3.54578	4.46346	0	0	0	0	0	0	0.43038	0.181435	0.0632911	0.00843882	0	0	0	0	0	0	0.328529	0.198354
646	WellD03	154	286.123	17.6758	0.274371	0.127175	0.061777	1.8571	0.0218918	1.1631	0.574531	0.783425	1.78452	1.73723	2.74386	0.0433676	-8.17541	8.26096	4.57078	5.03023	2.43082	6.41099	5.16251	5.64551	10.496	8.8503	12.4237	1.28929	0	0	0	0	0	0	0	0	0	0.0253165	0	0	0	0	0	0	0	0	0	0.359515	0.138049
647	WellD03	155	348.184	6.55111	0.141724	0.00472474	0.0188151	8.986	0.0104169	1.41538	0.204038	0.728357	16.2834	8.54418	7.19464	-0.0961183	-24.9073	60.1318	50.8634	12.6054	23.5341	17.9289	5.98616	2.7814	9.16546	2.45874	6.47855	1.96503	3.20636	4.2566	4.2566	0	0	0	0	0	0	0.0421941	0.0168776	0.00843882	0.00843882	0	0	0	0	0	0	0.686219	0.428655
648	WellD03	156	284.936	14.8179	0.252422	0.0178858	0.0520043	1.51254	0.0147987	1.15828	0.674339	0.638792	0.116637	0.671666	1.45741	-0.00714878	-10.9261	2.63683	1.68059	-0.284323	1.64144	4.00969	5.11724	4.76892	3.50424	3.10644	7.59286	1.1692	0	0	0	0	0	0	0	0	0	0.00843882	0	0	0	0	0	0	0	0	0	0.256863	0.113752
649	WellD03	157	724.385	17.0333	0.746742	0.253319	0.0235142	18.2799	0.0203811	2.94465	0.254408	0.797777	11.3965	96.1683	5.81754	0.517973	-48.4149	33.6564	21.5059	14.9856	10.3754	7.24294	5.49207	3.79235	2.53366	2.18974	1.12843	5.49605	7.9589	7.9589	7.9589	7.9589	7.9589	8.34097	8.59746	0	0	0.109705	0.0675105	0.0675105	0.0675105	0.0675105	0.0675105	0.0506329	0.0421941	0	0	0.422075	0.245371
650	WellD03	158	502.601	19.3861	0.0172435	0.0125207	0.0385716	2.35002	0.00707765	2.04309	0.355704	0.786814	0.233759	2.8698	1.36499	-0.238967	-26.0239	1.78878	0.59102	0.6413	0.976258	1.59041	0.518785	0.190761	0.590848	1.71202	0.527022	1.14978	0	0	0	0	0	0	0	0	0	0.0548523	0	0	0	0	0	0	0	0	0	0.379689	0.247139
651	WellD03	159	433.246	13.5484	0.0638068	0.00819743	0.0312719	2.06797	0.0627227	1.76116	0.510251	0.663835	-0.244818	1.1465	0.707953	-0.186553	-25.5954	-0.28273	0.225232	0.904855	0.00529737	5.35151	2.64368	5.32555	1.99706	2.39102	2.47799	1.20766	0	0	0	0	0	0	0	0	0	0.0295359	0	0	0	0	0	0	0	0	0	0.271946	0.144687
652	WellD03	160	553.376	13.1683	0.134166	0.12657	0.0237963	6.16682	0.0136829	2.2495	0.312259	0.84318	5.72128	11.4259	4.39089	-0.109701	-36.8293	24.3186	16.0919	8.8463	6.29144	7.79725	6.31293	7.79539	9.84302	2.51279	2.85921	1.65942	2.76032	3.70832	0	0	0	0	0	0	0	0.0843882	0.021097	0.00421941	0	0	0	0	0	0	0	0.471161	0.373182
653	WellD03	161	407.556	12.2033	0.27342	0.112229	0.0299427	2.02986	0.0370917	1.65673	0.416704	0.674933	-0.268801	1.02365	0.58046	0.0515252	-24.6194	-0.553473	-0.0394316	2.62508	1.04152	1.85628	7.95499	3.60758	0.217301	3.914	6.27669	1.23259	0	0	0	0	0	0	0	0	0	0.00843882	0	0	0	0	0	0	0	0	0	0.167839	0.124325
654	WellD03	162	1395.27	26.8056	0.907544	0.845193	0.0192118	13.6989	0.00748721	5.67182	0.434301	0.722244	3.06778	78.1084	2.9836	0.647968	-99.2569	11.0162	5.63714	2.60568	1.95954	0.228585	0.961717	0.282108	0.867721	-0.341958	0.617009	3.45956	4.28307	4.91681	5.85982	6.14861	6.49404	7.11663	0	0	0	0.565401	0.400844	0.295359	0.181435	0.151899	0.0970464	0.00421941	0	0	0	0.267446	0.134665
655	WellD03	163	1687.47	55.2948	0.874777	0.768907	0.0327678	14.0338	0.0101893	6.85965	0.350979	0.653159	1.80039	85.3349	2.34149	0.654807	-97.1687	6.66396	8.69286	4.95357	2.37868	1.47503	1.90801	0.201964	-0.17645	0.466718	-0.0869021	3.70302	4.66444	5.91983	6.25344	6.46164	6.75549	7.44114	0	0	0	0.49789	0.35443	0.223629	0.194093	0.172996	0.126582	0.0295359	0	0	0	0.260848	0.112328
656	WellD03	164	490.379	19.2133	0.0947147	0.0961929	0.0391804	3.65158	0.03332	1.99341	0.524884	0.770036	1.60959	3.51602	2.90521	-0.157459	-25.0925	11.9492	13.7628	2.08186	5.08715	1.47718	2.05404	8.9996	1.27888	-0.704516	0.941057	1.41545	2.19784	0	0	0	0	0	0	0	0	0.07173	0.00421941	0	0	0	0	0	0	0	0	0.333127	0.113971
657	WellD03	165	487.512	25.0749	0.104525	0.128484	0.0514345	4.3053	0.0153102	1.98175	0.31661	0.807462	1.08869	5.2537	1.95326	-0.109587	-18.9718	4.12178	2.92653	6.62386	1.9931	7.98265	6.33685	12.8708	5.25024	1.81241	2.39649	1.65352	2.36885	0	0	0	0	0	0	0	0	0.0843882	0.021097	0	0	0	0	0	0	0	0	0.573371	0.382862
658	WellD03	166	477.342	14.1153	0.0818646	0.316469	0.0295706	2.30482	0.0197979	1.94042	0.277302	0.847481	0.593685	5.65686	1.50314	-0.193091	-29.0126	0.906411	1.34479	1.97316	-0.436783	-0.823859	2.18943	-1.16758	-0.766698	1.05514	-0.585454	1.11648	0	0	0	0	0	0	0	0	0	0.0590717	0	0	0	0	0	0	0	0	0	0.447097	0.354969
659	WellD03	167	498.386	15.7902	0.132018	0.114038	0.0316827	3.79232	0.0392513	2.02596	0.52439	0.818532	1.36408	3.67235	2.71874	-0.106658	-29.2389	8.99663	3.84955	4.61135	3.00478	5.32823	5.07597	-0.077753	-0.105703	-0.213581	3.53191	1.67116	2.44078	0	0	0	0	0	0	0	0	0.181435	0.0464135	0	0	0	0	0	0	0	0	0.295207	0.268319
660	WellD03	168	197.57	10.7428	0.00809301	0.00834983	0.054375	2.05909	0.00986314	0.803129	0.664716	0.792355	0.599843	0.46447	1.85914	-0.238229	-7.10758	4.90473	5.68423	6.27828	5.77296	9.18511	6.05839	4.83687	10.6613	11.642	12.3324	1.30688	0	0	0	0	0	0	0	0	0	0.0168776	0	0	0	0	0	0	0	0	0	0.197201	0.182421
661	WellD03	169	179.592	10.3053	0.184159	0.0932615	0.0573818	2.0235	0.0175195	0.730049	0.646746	0.832747	1.0389	0.359407	2.59997	-0.0679147	-5.92083	8.77004	8.42199	14.5281	13.7953	12.0202	11.5627	23.3988	17.2027	11.3602	11.3175	1.37679	0	0	0	0	0	0	0	0	0	0.021097	0	0	0	0	0	0	0	0	0	0.451718	0.266709
662	WellD03	170	291.064	70.9972	0.869777	0.14964	0.243923	16.6921	0.0111398	1.18319	0.422159	0.771871	49.8646	16.1597	12.1936	0.601533	44.6995	161.881	112.584	72.4095	53.6822	42.0949	6.11136	28.8835	9.11304	20.4672	10.5574	4.86767	7.7749	7.7749	7.7749	7.7749	8.27136	8.27136	8.27136	0	0	0.0379747	0.021097	0.021097	0.021097	0.021097	0.0168776	0.0168776	0.0168776	0	0	0.361568	-0.00908463
663	WellD03	171	1277.17	10.8421	0.796956	0.798616	0.00848911	8.76928	0.00768491	5.19176	0.435691	0.80355	0.699915	44.9877	1.48153	0.561222	-104.551	1.44166	0.402088	0.768264	1.65972	0.218607	-0.409331	-1.49937	-1.52343	-0.19318	-0.821681	2.08383	2.76365	3.66678	4.12507	0	0	0	0	0	0	0.405063	0.185654	0.0632911	0.0168776	0	0	0	0	0	0	0.406492	0.43154
664	WellD03	172	1006.14	106.477	0.0721696	0.0593758	0.105827	13.3576	0.0420063	4.09	1.11553	0.888583	2.246	21.1586	2.99571	-0.142615	15.5722	12.2238	13.8776	6.10429	6.38293	7.92343	4.55531	8.55295	9.15668	1.59123	2.74248	3.99808	5.30305	6.91239	7.60159	8.16917	8.84525	9.46493	10.2999	11.4366	11.7571	0.337553	0.223629	0.14346	0.118143	0.101266	0.0801688	0.0632911	0.0464135	0.0295359	0.0253165	0.67817	0.535616
665	WellD03	173	314.297	12.5069	0.174692	0.109217	0.0397931	1.92899	0.00719205	1.27763	0.534824	0.757541	0.102487	0.770475	1.52285	-0.03949	-15.8899	2.82237	1.07073	2.69912	1.80262	6.78111	3.23163	3.27156	3.82604	5.5974	4.45257	1.11595	0	0	0	0	0	0	0	0	0	0.0126582	0	0	0	0	0	0	0	0	0	0.126572	0.136553
666	WellD03	174	856.856	67.4765	0.560108	0.0518546	0.0787489	12.0655	0.0129368	3.48316	0.818601	0.732554	7.64313	52.9015	4.5927	0.318981	-9.94052	25.5468	15.8783	8.33204	7.88514	3.23257	1.40383	3.65796	1.17568	-0.00362728	2.06384	2.67446	3.66628	4.78561	5.40983	6.34304	6.83839	7.34942	0	0	0	0.455696	0.248945	0.135021	0.092827	0.0506329	0.0295359	0.0168776	0	0	0	0.678706	0.433409
667	WellD03	175	225.79	12.0219	0.223954	0.203928	0.053244	2.22206	0.00827776	0.917844	0.539256	0.743776	4.02252	1.01429	4.19605	-0.0483536	-8.37817	25.4763	18.2266	5.39186	10.783	3.62816	5.36794	4.03748	2.92681	8.55786	7.63722	1.23424	0	0	0	0	0	0	0	0	0	0.0168776	0	0	0	0	0	0	0	0	0	0.420873	0.132803
668	WellD03	176	872.467	35.3876	0.044975	0.0208778	0.0405604	6.46828	0.0451883	3.54661	0.809105	0.689795	0.989552	10.6926	2.2292	-0.204494	-43.4398	6.55201	4.16861	2.60281	0.647942	0.459034	2.34782	0.857153	3.50088	-0.0626548	-0.466155	2.03077	2.83607	3.51553	4.27346	0	0	0	0	0	0	0.476793	0.206751	0.07173	0.0126582	0	0	0	0	0	0	0.344725	0.146748
669	WellD03	177	589.881	14.3669	0.893064	0.210038	0.0243556	22.0032	0.0173499	2.39789	1.08098	0.800743	20.5198	59.9928	7.54219	0.674839	-38.9288	64.5612	30.8462	20.3555	22.454	9.79251	8.05716	9.47345	9.52676	4.8393	3.72683	6.73933	9.12622	9.42184	9.69431	9.9237	9.9237	9.9237	10.2998	10.4345	10.7521	0.147679	0.101266	0.0970464	0.092827	0.0886076	0.0886076	0.0886076	0.0759494	0.07173	0.0506329	0.37419	0.324043
670	WellD03	178	1929.01	225.105	0.0106149	0.056067	0.116695	48.0011	0.0198432	7.8415	1.04146	0.902262	4.12527	279.167	3.33345	-0.203357	50.8188	12.2798	7.13787	10.3698	3.14059	6.97932	4.91224	3.47743	2.45109	2.19095	1.42186	11.7053	12.6056	12.758	12.8986	13.1619	14.6989	16.7938	17.7425	18.2519	19.0278	0.316456	0.291139	0.28692	0.2827	0.274262	0.227848	0.181435	0.164557	0.156118	0.14346	0.552683	0.444768
671	WellD03	179	495.686	15.0683	0.376094	0.0317225	0.0303989	10.4583	0.0109714	2.01498	1.12409	0.910183	2.00414	7.41927	2.5177	0.157332	-29.7169	7.58913	7.72311	5.384	10.502	7.11297	10.8811	7.8979	9.72295	6.34494	9.05882	3.2626	4.29136	4.87653	6.26419	6.91024	7.7194	7.90102	8.3258	0	0	0.248945	0.160338	0.122363	0.0632911	0.0464135	0.0295359	0.0253165	0.0126582	0	0	0.681988	0.625432
672	WellD03	180	4372.11	533.907	0.771074	0.737359	0.122117	36.7743	0.014185	17.7728	1.13358	0.710412	0.45241	494.91	1.2631	0.55503	138.887	0.43487	0.673035	0.805796	0.679894	1.4257	2.17192	3.87699	3.09038	2.51098	4.30776	8.23583	9.49272	10.0817	10.6702	11.0877	11.7467	13.2802	14.6882	20.1774	21.3264	0.658228	0.552743	0.510549	0.468354	0.438819	0.392405	0.303797	0.244726	0.130802	0.118143	0.299281	0.17424
673	WellD03	181	973.464	23.165	0.782747	0.637231	0.0237965	9.58725	0.0219866	3.95717	0.644961	0.793708	3.11953	30.5995	3.13747	0.568201	-64.7876	12.9347	10.1543	5.31725	9.58082	8.15236	3.73192	13.5137	2.13562	-0.875982	-0.141812	1.96834	3.61535	4.27761	4.50968	0	0	0	0	0	0	0.274262	0.07173	0.0464135	0.0337553	0	0	0	0	0	0	0.396572	0.0656892
674	WellD03	182	326.802	12.4264	0.0499842	0.0841157	0.0380242	2.50999	0.0182716	1.32846	0.391212	0.650279	4.41584	1.66061	4.88403	-0.199486	-17.1002	36.9123	28.7473	1.69416	8.01285	8.07749	7.24816	7.86323	16.5719	7.78791	1.65859	1.28631	0	0	0	0	0	0	0	0	0	0.021097	0	0	0	0	0	0	0	0	0	0.368996	0.0549533
675	WellD03	183	1742.74	435.41	0.606554	0.332051	0.249843	34.3773	0.015224	7.08429	1.25023	0.871848	4.17151	172.327	3.50315	0.346931	277.954	13.4892	12.587	7.97059	5.62083	3.87127	5.66474	7.70964	4.14901	0.758437	3.25181	8.56979	11.2519	12.3266	13.5648	13.753	14.1112	14.6188	15.7382	16.1367	16.322	0.371308	0.270042	0.240506	0.21097	0.206751	0.198312	0.185654	0.160338	0.151899	0.147679	0.552133	0.35424
676	WellD03	184	264.853	10.8092	0.277249	0.123621	0.040812	2.44196	0.0121465	1.07664	0.469763	0.685752	3.28569	1.67541	3.58546	0.0555783	-13.1203	16.7707	16.9551	8.13491	9.618	11.1073	3.62747	3.41842	7.82276	1.5442	2.12819	1.20191	0	0	0	0	0	0	0	0	0	0.00843882	0	0	0	0	0	0	0	0	0	0.451648	0.218937
677	WellD03	185	173.49	11.8992	0.262687	0.310071	0.0685875	2.13986	0.00895155	0.705243	0.799364	0.751502	0.950446	0.295434	2.66572	0.00170997	-3.77557	11.3925	12.6061	21.4186	21.6172	19.1152	11.332	10.3861	15.5729	11.7435	11.3657	1.21745	0	0	0	0	0	0	0	0	0	0.0168776	0	0	0	0	0	0	0	0	0	0.184786	0.163379
678	WellD03	186	396.106	8.32312	0.0293237	0.0156789	0.0210124	3.61695	0.0201875	1.61019	0.396441	0.727154	5.91624	3.25698	5.48574	-0.211983	-27.465	38.349	28.4165	13.306	11.0997	2.31702	3.16289	0.486411	4.57668	3.11135	5.37125	1.54653	2.13686	0	0	0	0	0	0	0	0	0.0337553	0.00421941	0	0	0	0	0	0	0	0	0.544747	0.293196
679	WellD03	187	644.45	13.1675	0.142469	0.0639457	0.0204321	15.1273	0.0147618	2.61972	0.364739	0.674228	14.1551	61.9895	6.21173	-0.105212	-45.0586	44.1493	19.1235	9.17934	10.4617	18.3388	1.42402	11.101	8.92008	5.40259	5.97586	3.87937	5.12364	5.55049	5.84478	6.21876	6.7879	7.3913	0	0	0	0.181435	0.118143	0.101266	0.0886076	0.0675105	0.0379747	0.0126582	0	0	0	0.3831	0.246119
680	WellD03	188	702.931	106.371	0.985447	0.553791	0.151325	21.469	0.0127363	2.85744	0.697716	0.699903	20.3975	70.3331	7.9208	0.71875	42.8614	65.4102	33.7371	20.8227	14.8488	12.6596	8.2083	7.21028	4.88603	4.00264	3.24947	7.09169	9.69883	9.69883	9.69883	9.69883	9.69883	9.69883	9.90952	10.4125	10.8807	0.135021	0.092827	0.092827	0.092827	0.092827	0.092827	0.092827	0.0843882	0.0590717	0.0379747	0.252477	-0.0016345
681	WellD03	189	1029.82	51.4293	0.8216	0.686007	0.0499401	16.8397	0.0132025	4.18625	0.460794	0.731069	5.83078	110.505	4.0792	0.597655	-41.6149	17.0338	8.58514	6.06659	6.99304	4.04512	3.32376	1.96109	4.6965	3.88969	2.98507	4.58417	5.70947	5.98412	6.06379	6.26063	6.75866	7.27829	0	0	0	0.160338	0.118143	0.109705	0.105485	0.092827	0.0548523	0.0253165	0	0	0	0.529873	0.426273
682	WellD03	190	1123.15	9.90316	0.440018	0.0714129	0.0088173	14.7799	0.0291234	4.56565	0.257675	0.800142	4.54632	124.973	3.70501	0.217218	-91.5736	12.5699	14.7988	14.2663	9.25351	7.38911	12.6162	10.3021	0.817013	2.57338	6.87441	3.87358	5.59819	5.92928	6.05381	6.11325	6.66485	7.35586	0	0	0	0.156118	0.092827	0.0843882	0.0801688	0.0759494	0.0379747	0.0126582	0	0	0	0.573204	0.538662
683	WellD03	191	190.308	10.9734	0.150168	0.0659487	0.0576609	2.29762	0.0107747	0.773612	0.716902	0.793023	0.242401	0.23823	1.92186	-0.113732	-6.22101	7.95864	9.95814	21.3427	19.6738	21.0984	10.9463	11.4227	11.9332	9.65443	11.6014	1.23835	0	0	0	0	0	0	0	0	0	0.0126582	0	0	0	0	0	0	0	0	0	0.216503	0.303738
684	WellD03	192	492.612	8.58768	0.541917	0.000407747	0.017433	16.1389	0.0121423	2.00249	0.39974	0.731952	9.4039	37.2996	5.23232	0.306905	-35.9198	27.709	20.1398	25.2118	12.1839	19.0214	11.8779	11.8584	9.72508	7.01795	6.67948	4.65672	6.05656	6.05656	6.40914	7.25219	7.25219	7.53336	8.04775	0	0	0.0843882	0.0590717	0.0590717	0.0506329	0.0337553	0.0337553	0.021097	0.00421941	0	0	0.68536	0.471572
685	WellD03	193	237.094	5.49064	0.0922345	0.0175804	0.0231581	2.27396	0.0139068	0.963796	0.620658	0.691581	-0.11223	0.269275	1.43197	-0.140184	-15.9308	5.34764	6.77521	16.3842	17.671	16.0078	8.89453	9.53278	15.4189	11.4669	14.041	1.2542	0	0	0	0	0	0	0	0	0	0.0126582	0	0	0	0	0	0	0	0	0	0.0578512	0.145338
686	WellD03	194	473.177	69.3587	0.444753	1.96e-06	0.146581	16.2399	0.0164171	1.92349	0.64393	0.789019	19.7787	29.6956	7.54255	0.200076	26.6071	64.2628	28.9018	30.9986	17.4371	16.2456	30.2387	12.4665	9.69521	18.256	6.77399	5.05845	5.79173	5.79173	6.14785	6.84518	7.98554	8.95979	8.95979	9.15649	0	0.0759494	0.0632911	0.0632911	0.0548523	0.0379747	0.021097	0.0126582	0.0126582	0.00421941	0	0.445301	0.346828
687	WellD03	195	788.623	328.405	0.974317	0.127095	0.416428	60.0452	0.012792	3.20578	1.04913	0.757037	26.4575	132.854	8.18183	0.71284	257.153	82.619	42.9348	52.3388	45.0961	41.8151	25.0957	9.60452	24.3936	19.1874	18.3511	9.62656	12.5252	15.4149	17.1043	21.0377	24.63	26.1455	26.1455	26.1455	26.1455	0.177215	0.130802	0.101266	0.0886076	0.0675105	0.0548523	0.0506329	0.0506329	0.0506329	0.0506329	0.589613	0.410949
688	WellD03	196	258.691	10.9953	0.0843849	0.174651	0.0425035	3.21003	0.00585436	1.05159	0.460402	0.800647	11.8895	1.65343	7.50394	-0.159311	-12.3775	74.2261	5.54289	3.32228	12.1746	11.808	6.30543	5.75109	9.2924	8.77785	13.4456	1.33937	0	0	0	0	0	0	0	0	0	0.0379747	0	0	0	0	0	0	0	0	0	0.530773	0.216364
689	WellD03	197	582.595	57.1262	0.109579	0.423093	0.0980547	11.3955	0.0228659	2.36827	0.442337	0.641637	14.8874	34.0135	6.7369	-0.107183	4.4887	49.5761	28.6271	27.9031	13.1904	25.2771	18.6247	6.73946	13.6866	-0.0750649	9.31213	1.58157	4.68748	4.68748	5.06448	5.52632	0	0	0	0	0	0.156118	0.0168776	0.0168776	0.0126582	0.00843882	0	0	0	0	0	0.429285	0.0920368
690	WellD03	198	520.087	123.876	0.441129	0.11479	0.238183	21.2232	0.0061716	2.11418	0.435484	0.793272	12.8365	39.3669	5.82262	0.195752	76.8859	39.9232	24.3408	23.5838	30.3942	24.1312	25.793	25.8595	15.4313	20.9791	11.7758	3.01708	8.11589	8.11589	8.82119	9.51581	10.3443	11.316	12.6782	12.6782	12.6782	0.139241	0.0337553	0.0337553	0.0295359	0.0253165	0.021097	0.0168776	0.0126582	0.0126582	0.0126582	0.542798	0.385015
691	WellD03	199	181.575	9.92312	0.148397	0.00772568	0.0546504	2.12231	0.0152002	0.738108	0.79062	0.824282	0.0733502	0.24295	1.41665	-0.0993518	-6.48216	2.99287	9.71138	7.09228	17.6968	17.4806	8.55209	4.79173	7.90687	6.00299	5.72097	1.17134	0	0	0	0	0	0	0	0	0	0.00843882	0	0	0	0	0	0	0	0	0	0.273243	0.243327
692	WellD03	200	660.034	115.956	0.668556	0.0115364	0.175682	10.2198	0.0529292	2.68307	1.071	0.908095	1.48042	10.6766	2.3993	0.445032	56.3223	5.46308	6.28402	7.41453	10.4244	8.12945	11.5631	10.6982	8.69968	8.09653	11.6236	3.51192	5.57484	7.01254	7.50042	8.19015	8.46102	8.9302	9.303	9.74684	10.1375	0.21097	0.105485	0.07173	0.0632911	0.0506329	0.0464135	0.0379747	0.0295359	0.0168776	0.00843882	0.578266	0.503762
693	WellD03	201	166.487	21.6395	0.190656	0.133637	0.129977	2.1874	0.0125107	0.676777	0.910279	0.768745	0.359892	0.237603	1.83239	-0.0659573	6.59739	5.59654	11.7957	13.1718	21.0031	14.1078	9.42667	6.38387	8.08032	6.91586	7.5728	1.17473	0	0	0	0	0	0	0	0	0	0.0126582	0	0	0	0	0	0	0	0	0	0.286995	0.232622
694	WellD03	202	213.946	12.6153	0.145082	0.0120308	0.0589649	2.69847	0.0114546	0.869698	0.636175	0.766472	8.31107	1.01136	6.39207	-0.0279248	-6.71471	53.2347	32.7354	18.8206	18.0327	9.86413	5.57689	4.71424	10.984	7.78525	1.96638	1.20411	0	0	0	0	0	0	0	0	0	0.0295359	0	0	0	0	0	0	0	0	0	0.258439	0.39751
695	WellD03	203	194.498	10.4815	0.124185	0.0204431	0.0538901	2.29379	0.0141175	0.790641	0.713814	0.761585	0.342328	0.307464	1.86554	-0.126547	-7.09137	6.27038	9.02754	16.7815	18.8959	20.0987	12.5219	8.47702	8.62228	8.32528	9.22783	1.20645	0	0	0	0	0	0	0	0	0	0.0168776	0	0	0	0	0	0	0	0	0	0.260732	0.171969
696	WellD03	204	1390.25	147.496	0.0858018	0.182631	0.106093	25.8	0.0231977	5.65141	0.846879	0.912915	1.37603	66.4066	2.03786	-0.138704	21.8868	3.85435	4.70311	5.83885	5.30049	1.29245	3.40653	0.089817	3.46034	0.37581	0.229999	5.06028	5.71917	6.41574	7.35717	7.9854	8.69778	9.18263	10.0021	10.6141	11.1551	0.49789	0.417722	0.341772	0.257384	0.21097	0.164557	0.135021	0.092827	0.0675105	0.0464135	0.736264	0.589661
697	WellD03	205	239.106	12.1441	0.00963549	0.00281773	0.0507895	4.70469	0.00886083	0.971974	0.509721	0.697266	7.76333	1.76611	5.51915	-0.236344	-9.45915	37.7266	40.8255	17.9543	2.89625	11.3383	2.75565	4.04475	6.97338	5.86506	5.23209	1.42348	2.28196	0	0	0	0	0	0	0	0	0.0464135	0.00843882	0	0	0	0	0	0	0	0	0.731052	0.514277
698	WellD03	206	201.56	11.8701	0.328978	0.163707	0.0588914	2.10411	0.0158851	0.819348	0.688941	0.780548	0.273753	0.377691	1.62612	0.0901863	-6.34079	3.39847	2.97762	4.54277	9.60935	10.2001	6.18846	4.87889	7.76506	6.43884	6.29323	1.11328	0	0	0	0	0	0	0	0	0	0.0295359	0	0	0	0	0	0	0	0	0	0.220294	0.181352
699	WellD03	207	165.706	14.1849	0.290122	0.299792	0.0856028	2.35479	0.0013105	0.6736	0.807224	0.809649	0.862709	0.230814	2.62065	0.0302802	-0.78664	14.0365	12.938	15.8754	21.726	20.4679	9.34537	8.31944	9.09784	7.89072	8.80854	1.21617	0	0	0	0	0	0	0	0	0	0.0126582	0	0	0	0	0	0	0	0	0	0.275018	0.306793
700	WellD03	208	164.34	15.9743	0.225585	0.0566345	0.0972027	2.26298	0.00227969	0.668051	0.972575	0.785564	0.618965	0.234805	2.30783	-0.0226262	1.12617	8.93903	13.2749	16.6407	19.6793	17.7684	10.248	8.34201	9.03102	7.24911	7.60767	1.25331	0	0	0	0	0	0	0	0	0	0.0168776	0	0	0	0	0	0	0	0	0	0.339156	0.360299
701	WellD03	209	138.604	13.1156	0.297658	0.248222	0.0946263	2.27317	0.00337055	0.56343	0.86039	0.800818	0.966078	0.298387	2.01679	0.039285	0.592708	5.48466	10.2211	11.5878	17.2576	14.8714	8.70527	7.35581	9.15028	8.15216	8.17506	1.16987	0	0	0	0	0	0	0	0	0	0.0168776	0	0	0	0	0	0	0	0	0	0.429969	0.406806
702	WellD03	210	172.138	16.4237	0.4939	0.697369	0.0954098	2.19858	0.00215215	0.699748	0.76374	0.726867	0.522918	0.232012	2.26054	0.27323	0.870976	9.97002	9.06362	18.2962	21.5347	16.9532	9.33714	7.89962	11.3646	9.12384	10.5193	1.17827	0	0	0	0	0	0	0	0	0	0.0168776	0	0	0	0	0	0	0	0	0	0.193763	0.281967
703	WellD03	211	211.494	12.177	0.0414289	0.00125167	0.0575763	3.08743	0.00897002	0.85973	0.525933	0.675921	10.4051	1.47703	6.4439	-0.222043	-6.93144	51.1626	14.3794	12.7055	9.47073	28.7259	6.13249	7.31072	3.18805	7.70336	7.88926	1.26211	0	0	0	0	0	0	0	0	0	0.021097	0	0	0	0	0	0	0	0	0	0.513347	0.258444
704	WellD03	212	230.308	8.14633	0.000427954	0.00646914	0.0353715	2.74304	0.00807498	0.93621	0.585365	0.712946	10.4548	1.24677	7.13507	-0.234461	-12.662	65.5329	30.4118	12.2591	13.1798	10.1629	5.84895	3.16247	3.47329	4.94669	7.10888	1.27561	0	0	0	0	0	0	0	0	0	0.021097	0	0	0	0	0	0	0	0	0	0.492495	0.230579
705	WellD03	213	2387.42	1697.81	0.95027	0.363763	0.711151	38.6496	0.0246794	9.70495	1.7287	1.00743	1.40719	241.039	1.93878	0.756539	1482.11	3.55782	1.3223	0.421568	0.686604	0.120992	-0.151053	-0.273439	-0.741143	-0.0299053	-0.683333	20.7791	21.2708	21.5128	21.7444	21.7444	21.956	21.956	22.1447	22.325	22.4974	0.345992	0.337553	0.333333	0.329114	0.329114	0.324895	0.324895	0.320675	0.316456	0.312236	0.759297	0.664477
706	WellD03	214	169.881	9.91723	0.292345	0.0983696	0.0583776	2.19802	0.00306266	0.690572	0.610577	0.750433	2.496	0.43345	3.79976	0.0360239	-5.43149	18.2973	9.12746	12.0818	10.052	8.44411	12.7557	11.8136	3.8772	7.28632	2.59572	1.23658	0	0	0	0	0	0	0	0	0	0.00421941	0	0	0	0	0	0	0	0	0	0.33572	0.249221
707	WellD03	215	2661.76	329.954	0.650961	0.418144	0.123961	50.4123	0.0391614	10.8202	1.01692	0.751253	1.43459	269.672	2.08208	0.389617	89.4634	3.59486	4.79941	6.52601	9.53597	7.17635	4.21155	5.95956	9.73236	7.46453	8.94188	8.07408	8.75109	8.83029	9.12232	9.69999	11.4228	12.9066	13.9974	15.4505	16.5114	0.721519	0.654008	0.64557	0.611814	0.544304	0.383966	0.295359	0.244726	0.194093	0.164557	0.497561	0.420648
708	WellD03	216	458.783	113.147	0.948831	0.0751594	0.246624	22.0305	0.0260862	1.86497	1.00134	0.621001	37.881	38.5463	10.2533	0.735244	71.6958	119.708	83.1798	31.9917	37.7582	25.5177	23.2473	14.7262	16.1431	7.9022	11.5662	7.35114	8.1912	9.834	9.834	9.834	10.2791	10.2791	10.2791	10.5092	10.5092	0.0675105	0.0590717	0.0464135	0.0464135	0.0464135	0.0421941	0.0421941	0.0421941	0.0379747	0.0379747	0.278648	0.0320475
709	WellD03	217	543.932	24.0139	0.40481	0.113914	0.0441487	4.59126	0.0083736	2.2111	0.803412	0.557506	2.90168	7.30608	3.53896	0.194534	-25.1304	13.4242	6.82084	6.35418	5.7158	1.46037	3.03358	0.595402	1.28698	0.163527	-0.219062	1.47054	2.34085	0	0	0	0	0	0	0	0	0.185654	0.00843882	0	0	0	0	0	0	0	0	0.428147	0.0788114
710	WellD03	218	220.076	12.6154	0.308972	0.263621	0.0573228	2.52486	0.0140684	0.894618	0.626445	0.65884	1.09605	0.420186	3.08626	0.0731676	-7.26851	16.3296	9.87753	23.2058	27.9468	20.1509	11.8835	8.7317	10.7333	9.19375	9.03891	1.236	0	0	0	0	0	0	0	0	0	0.0126582	0	0	0	0	0	0	0	0	0	0.311564	0.0864768
711	WellD03	219	200.417	12.9057	0.405983	0.28316	0.0643943	2.59772	0.00770383	0.814704	0.731461	0.733424	0.469737	0.314307	2.11107	0.157674	-5.20198	8.87969	7.34836	27.0668	23.7715	20.4742	9.82604	6.39232	10.4947	9.08857	9.26935	1.22977	0	0	0	0	0	0	0	0	0	0.0126582	0	0	0	0	0	0	0	0	0	0.208557	0.17874
712	WellD03	220	1119.05	253.208	0.135365	0.029919	0.22627	36.0609	0.0105514	4.54898	0.82445	0.936046	5.06281	164.919	3.78911	-0.0858048	152.102	13.9002	11.9715	8.48969	13.3585	9.76765	7.2894	8.46465	6.13738	5.00626	6.94981	11.1184	12.7473	13.4831	13.4831	13.8248	14.1336	14.1336	14.4139	15.8582	16.1967	0.147679	0.126582	0.118143	0.118143	0.113924	0.109705	0.109705	0.105485	0.0843882	0.0801688	0.621531	0.501587
713	WellD03	221	201.841	11.4157	0.254798	0.155377	0.0565581	2.03685	0.0114642	0.820492	0.771233	0.708184	0.341372	0.30942	1.94547	0.0409283	-6.82061	7.30891	6.23129	8.24222	11.0599	11.0328	5.82396	5.68134	6.5461	9.31618	5.36476	1.23207	0	0	0	0	0	0	0	0	0	0.00843882	0	0	0	0	0	0	0	0	0	0.256466	0.0612345
714	WellD03	222	307.823	11.7059	0.00253279	0.0854513	0.038028	10.4825	0.0285633	1.25131	0.199285	0.641641	36.6392	16.4578	10.6214	-0.23485	-16.1059	118.315	53.8503	34.0829	19.9106	17.3582	14.0402	8.82068	7.90829	5.5889	6.8312	2.19735	5.01827	5.01827	5.01827	5.05972	0	0	0	0	0	0.0337553	0.00843882	0.00843882	0.00843882	0.00421941	0	0	0	0	0	0.571297	0.163741
715	WellD03	223	322.351	8.42836	0.313745	0.107225	0.0261465	2.55472	0.0386357	1.31037	0.463663	0.606339	-0.270777	0.522237	0.787562	0.0517475	-20.6961	0.442822	0.533224	6.95509	7.75959	9.9591	3.62295	5.7092	3.9373	3.42552	5.41618	1.1431	0	0	0	0	0	0	0	0	0	0.00843882	0	0	0	0	0	0	0	0	0	0.00223532	0.184024
716	WellD03	224	200.436	12.352	0.339684	0.0355838	0.0616254	2.49164	0.00683895	0.814782	0.607854	0.777332	10.7779	1.26879	6.45815	0.115758	-5.75747	55.4219	27.7595	22.0464	11.7664	8.20713	12.6633	6.65347	3.18722	6.37061	1.21242	1.11024	0	0	0	0	0	0	0	0	0	0.0295359	0	0	0	0	0	0	0	0	0	0.523872	0.224589
717	WellD03	225	253.876	14.3217	0.571891	0.785482	0.0564122	5.12941	0.0143426	1.03202	0.495219	0.688742	16.5558	3.09348	7.77849	0.337102	-8.616	70.5683	44.6608	11.0517	23.939	14.876	3.86648	5.7984	6.69753	6.15572	6.31706	1.76089	2.49551	0	0	0	0	0	0	0	0	0.0168776	0.00421941	0	0	0	0	0	0	0	0	0.664758	0.366651
718	WellD03	226	407.769	13.3172	0.200887	0.109395	0.0326587	12.5802	0.0248363	1.6576	0.0445813	0.723004	19.0417	45.8675	7.47927	-0.0442874	-23.5247	56.8046	47.0364	26.2212	24.7157	18.8212	8.39226	9.67374	8.79436	3.30956	6.62591	2.97477	6.10076	6.10076	6.10076	6.10076	6.14714	0	0	0	0	0.0506329	0.0168776	0.0168776	0.0168776	0.0168776	0.0126582	0	0	0	0	0.567224	0.152414
719	WellD03	227	395.48	46.6937	0.0863443	0.29143	0.118068	11.126	0.0215504	1.60764	0.257053	0.891138	0.474008	1.71298	1.54389	-0.172521	10.962	2.33972	4.52458	3.2956	4.85981	7.72778	1.9506	7.11724	0.766454	0.186395	8.1846	1.57325	4.80545	4.80545	4.80545	0	0	0	0	0	0	0.0506329	0.00421941	0.00421941	0.00421941	0	0	0	0	0	0	0.54801	0.428582
720	WellD03	228	703.358	12.1512	0.351708	0.288032	0.017276	7.97572	0.0192842	2.85918	0.249757	0.711161	2.14351	10.0874	3.11082	0.114737	-51.3972	11.203	27.7387	21.3471	8.01118	5.8678	6.02445	3.47079	0.0193043	3.5864	1.56314	1.57561	2.17828	0	0	0	0	0	0	0	0	0.160338	0.0337553	0	0	0	0	0	0	0	0	0.338105	0.15515
721	WellD03	229	2931.38	1453.17	0.930902	0.880072	0.495728	59.3494	0.0291627	11.9162	1.55633	0.809396	1.46897	381.767	2.07527	0.685537	1188.32	3.52722	3.20069	3.5538	4.7986	4.15185	5.45571	5.20249	7.84619	3.49033	5.66184	14.2065	15.6947	16.1021	16.2986	16.6649	17.1199	17.7594	18.1356	20.3674	22.184	0.64557	0.578059	0.561181	0.552743	0.535865	0.514768	0.485232	0.468354	0.379747	0.324895	0.559384	0.481506
722	WellD03	230	1112.31	20.3565	0.0297634	0.0200364	0.0183011	3.93101	0.0120285	4.52159	0.208207	0.650017	0.166918	24.9262	1.01271	-0.25835	-80.1408	-0.652193	-1.32482	-1.56822	-1.6078	-1.31792	-1.08254	-1.34187	-1.64143	-1.53634	-1.42853	1.56159	2.08441	0	0	0	0	0	0	0	0	0.409283	0.00421941	0	0	0	0	0	0	0	0	0.147044	0.0593641
723	WellD03	231	1284.24	101.179	0.0647979	0.145431	0.0787847	21.7597	0.0166885	5.22049	0.798373	0.74633	3.40703	111.869	3.07127	-0.169798	-14.8527	9.85922	4.77378	4.0031	6.36988	4.20873	1.55754	2.19451	2.72196	3.08304	-0.0930592	4.87958	5.78122	6.3555	6.98621	7.59059	8.11523	9.20228	10.4759	11.7196	11.7196	0.472574	0.371308	0.316456	0.257384	0.206751	0.164557	0.101266	0.0590717	0.0379747	0.0379747	0.531176	0.301758
724	WellD03	232	1333.44	408.206	0.691866	0.156292	0.306131	38.5034	0.021981	5.42047	1.06025	0.807672	6.46377	204.718	4.16943	0.474044	287.73	19.0928	10.1154	7.62231	8.53302	7.61435	6.12339	4.16865	7.11066	6.92998	9.66605	12.3419	15.7423	15.7423	16.0497	16.3335	16.9	17.8126	18.4648	18.4648	19.0357	0.232068	0.177215	0.177215	0.172996	0.168776	0.160338	0.147679	0.139241	0.139241	0.130802	0.584124	0.539214
725	WellD03	233	3424.26	134.248	0.0876282	0.00141274	0.039205	46.7523	0.0204928	13.9198	0.836734	0.748933	1.21935	472.153	1.89622	-0.165395	-175.134	2.77008	3.9673	1.22521	0.952998	1.07565	-0.415362	0.703593	-1.36829	-0.641257	-0.849212	9.36284	10.6674	10.951	11.1438	11.5764	11.8114	12.0837	12.7946	13.5151	13.9963	0.590717	0.506329	0.489451	0.476793	0.447257	0.43038	0.409283	0.35443	0.303797	0.270042	0.484137	0.151407
726	WellD03	234	2215.8	160.534	0.790998	0.562836	0.0724496	37.9312	0.00563196	9.00731	0.661031	0.846808	2.72554	299.704	2.7833	0.554908	-39.6637	7.37821	3.92315	2.40838	1.29901	0.799398	1.17033	-0.041669	1.52768	-0.676861	0.0697547	9.59067	10.5336	11.3593	12.0062	12.0062	12.1884	12.4258	13.1936	14.0273	16.0826	0.409283	0.367089	0.333333	0.308017	0.308017	0.299578	0.28692	0.248945	0.21097	0.14346	0.423763	0.247951
727	WellD03	235	263.404	14.045	0.00202683	0.0172165	0.0533209	4.27489	0.00727995	1.07075	0.32344	0.704886	12.7487	3.79205	6.38218	-0.217621	-9.75363	50.6414	5.34396	6.34007	10.1746	15.094	11.7012	9.94962	5.47918	6.12434	10.9719	1.71345	2.07735	0	0	0	0	0	0	0	0	0.0168776	0.00843882	0	0	0	0	0	0	0	0	0.58226	0.290298
728	WellD03	236	325.816	11.5934	0.0441217	0.0827572	0.0355828	13.4526	0.019084	1.32445	0.121033	0.623573	36.3704	27.1777	10.3792	-0.198197	-17.844	112.968	54.526	14.5846	14.2029	18.917	11.0656	12.1653	8.38335	11.6537	6.80944	2.67719	6.50277	6.50277	6.50277	6.50277	6.50277	0	0	0	0	0.0337553	0.00843882	0.00843882	0.00843882	0.00843882	0.00843882	0	0	0	0	0.572794	0.172161
729	WellD03	237	1986.27	751.096	0.0406286	0.0769247	0.378145	35.8528	0.0207994	8.07426	1.44414	0.903559	2.5582	235.45	2.63243	-0.196313	571.637	7.12113	5.15444	4.50359	4.01904	1.17718	2.70818	1.69178	1.8314	5.18781	1.78914	12.2898	13.2707	14.3594	14.8386	15.6686	16.3696	16.9092	17.2694	17.4323	17.7484	0.35443	0.324895	0.295359	0.2827	0.261603	0.244726	0.232068	0.223629	0.219409	0.21097	0.665115	0.530444
730	WellD03	238	173.836	15.1966	0.278697	0.104992	0.0874191	2.12302	0.0126476	0.706652	0.802429	0.781402	1.85965	0.539332	2.81868	0.0268887	-0.509498	11.1692	6.50947	11.3465	9.8213	8.51653	7.48792	2.82903	4.77496	7.61108	4.62556	1.11023	0	0	0	0	0	0	0	0	0	0.0126582	0	0	0	0	0	0	0	0	0	0.447834	0.315992
731	WellD03	239	1241.17	161.771	0.22909	0.0603688	0.130338	42.3775	0.000887108	5.04539	0.304717	0.788798	5.66023	114.638	4.06541	-0.0122834	49.6313	17.4565	22.8909	19.2261	22.5726	32.1411	21.6889	21.1349	23.5719	16.9366	18.2155	4.91165	9.19392	10.7767	10.7767	11.2873	13.2092	13.2092	16.1176	16.1176	17.4681	0.151899	0.0675105	0.0548523	0.0548523	0.0506329	0.0379747	0.0379747	0.0253165	0.0253165	0.021097	0.667505	0.56094
732	WellD03	240	695.192	316.666	0.947635	0.0128246	0.455509	32.4151	0.00579434	2.82598	1.39675	0.827683	8.03368	60.522	4.90512	0.70785	253.856	23.7878	25.5299	18.8103	22.2078	17.1427	14.9523	24.2907	23.1977	18.9885	11.8813	11.1472	17.9503	17.9503	18.7717	18.7717	20.4178	20.4178	21.3097	21.3097	21.3097	0.135021	0.0801688	0.0801688	0.0759494	0.0759494	0.0675105	0.0675105	0.0632911	0.0632911	0.0632911	0.830665	0.692467
733	WellD03	241	690.11	242.321	0.958207	0.0993627	0.351134	41.7646	0.00759194	2.80533	1.27914	0.820479	9.25467	85.1857	4.9377	0.724836	179.97	27.1261	25.4933	21.1288	19.3587	20.3554	26.7061	29.6606	23.5898	20.7719	7.45287	12.024	15.6398	16.3951	16.3951	17.9887	19.9471	19.9471	20.948	20.948	20.948	0.101266	0.0759494	0.07173	0.07173	0.0632911	0.0548523	0.0548523	0.0506329	0.0506329	0.0506329	0.731717	0.680262
734	WellD03	242	703.98	12.0455	0.958923	0.695685	0.0171106	21.2749	0.0156494	2.86171	0.892475	0.685728	15.0171	96.1242	6.59538	0.71813	-51.5591	45.3625	24.9093	15.3523	10.1476	7.35409	5.03931	3.8285	2.59505	7.92921	1.18151	8.61369	9.39986	9.60155	9.60155	9.74512	9.88667	9.88667	9.9515	10.0648	10.2979	0.168776	0.151899	0.147679	0.147679	0.14346	0.139241	0.139241	0.135021	0.126582	0.0675105	0.311996	0.0367407
735	WellD03	243	1384.84	284.61	0.348129	0.194908	0.205517	42.3581	0.00778766	5.62945	1.00824	0.837989	5.04093	176.642	3.73163	0.118464	159.489	14.7931	10.3304	14.1172	11.9177	16.5383	5.56249	8.68964	12.234	14.271	6.41686	9.89915	11.394	12.0762	12.4155	12.7314	12.7314	13.0148	13.381	13.7523	17.4602	0.278481	0.236287	0.219409	0.21097	0.202532	0.202532	0.194093	0.181435	0.168776	0.0886076	0.522609	0.365277
736	WellD03	244	283.471	13.3811	0.250967	0.114796	0.0472047	2.30897	0.0117385	1.15232	0.619486	0.674645	-0.0506866	0.837107	0.844643	0.0034627	-12.2304	-0.298257	0.467561	8.74567	7.58134	9.03432	9.29256	4.35431	4.98869	4.72789	6.87274	1.1695	0	0	0	0	0	0	0	0	0	0.021097	0	0	0	0	0	0	0	0	0	0.184446	0.11707
737	WellD03	245	362.297	14.9602	6.46e-05	0.041076	0.0412926	2.67271	0.0198859	1.47275	0.277154	0.765315	1.01348	2.16455	1.95599	-0.225694	-17.7734	5.95133	8.16729	7.42759	8.47552	11.7376	3.84617	7.24218	9.63827	4.38918	7.15896	1.18626	0	0	0	0	0	0	0	0	0	0.00843882	0	0	0	0	0	0	0	0	0	0.293617	0.206264
738	WellD03	246	332.846	10.4152	0.0242679	0.0724848	0.0312913	2.16954	0.00870309	1.35303	0.504378	0.675779	0.00297912	1.15129	0.967162	-0.218851	-19.6574	0.150262	0.440259	4.43068	9.82033	7.77147	5.70602	7.92381	6.88768	7.57291	3.60788	1.21552	0	0	0	0	0	0	0	0	0	0.00843882	0	0	0	0	0	0	0	0	0	0.191569	0.122074
739	WellD03	247	180.566	13.5524	0.276616	0.284777	0.0750551	1.81251	0.0158945	0.734008	0.688637	0.7975	1.2044	0.445672	2.587	0.0412142	-2.76175	9.0745	5.74964	10.1272	9.4315	9.94949	7.71589	10.6128	8.95649	8.19709	7.67572	1.28062	0	0	0	0	0	0	0	0	0	0.0421941	0	0	0	0	0	0	0	0	0	0.445119	0.224327
740	WellD03	248	1951.74	430.812	0.203994	0.268447	0.220732	37.6452	0.0109844	7.93389	1.14063	0.896847	2.83197	228.386	2.76262	-0.0256042	254.472	8.19599	4.80976	3.77239	3.37012	1.92003	1.34404	2.03209	0.29196	2.77111	3.33863	9.77705	10.592	11.9412	12.434	12.5488	13.1172	13.8657	14.4774	15.2929	16.3946	0.383966	0.350211	0.299578	0.2827	0.278481	0.257384	0.232068	0.21097	0.185654	0.156118	0.549265	0.566321
741	WellD03	249	2167.09	286.574	0.155445	0.396532	0.132239	53.6588	0.043806	8.8093	0.678447	0.648912	3.18855	263.208	2.93886	-0.105537	90.7777	9.85234	9.15994	0.0581428	3.78185	12.6923	-0.341109	7.90509	-0.526862	-0.733524	-1.01043	6.19537	7.07448	7.22769	7.54144	7.89394	8.71789	10.2093	11.75	12.2746	12.6917	0.64135	0.540084	0.523207	0.481013	0.43038	0.316456	0.189873	0.122363	0.105485	0.092827	0.424096	0.170379
742	WellD03	250	1916.22	14.9702	0.973925	0.627887	0.00781234	14.5064	0.0151684	7.78953	0.420877	0.780845	1.61818	242.815	2.19807	0.773636	-158.161	3.25858	3.97088	0.315247	2.66793	0.948032	1.36231	-0.694678	1.89898	0.397045	3.10703	4.18017	5.7647	5.7647	5.88948	5.93371	6.65374	7.02721	0	0	0	0.329114	0.21097	0.21097	0.198312	0.189873	0.0886076	0.00421941	0	0	0	0.492572	0.257252
743	WellD03	251	2000.25	136.392	1.53e-05	0.0633698	0.0681877	21.5219	0.0690464	8.1311	0.766991	0.71461	2.58972	186.777	2.77021	-0.257983	-44.3303	7.93419	2.45717	1.29096	0.440221	0.675004	-0.225364	-0.559342	-0.541263	-0.769652	0.947771	4.57088	5.8569	6.54238	6.98001	7.48673	8.72453	9.89521	11.1801	11.3508	11.7388	0.708861	0.50211	0.417722	0.367089	0.303797	0.181435	0.122363	0.0801688	0.0759494	0.0632911	0.315269	0.129415
744	WellD03	252	1333.32	633.24	0.982371	0.807622	0.474935	35.9675	0.0211362	5.42	1.57571	0.925281	4.98817	168.253	3.7255	0.728762	512.774	14.4899	8.915	8.01036	9.0955	10.1321	4.46401	4.80067	5.82012	3.94245	3.82917	14.5551	16.6951	18.1309	18.5144	18.8908	19.2763	19.2763	19.6117	20.2893	20.9815	0.21097	0.181435	0.164557	0.160338	0.156118	0.151899	0.151899	0.147679	0.139241	0.130802	0.689238	0.704736
745	WellD03	253	175.693	16.3739	0.346274	0.469239	0.0931961	2.03568	0.0133137	0.7142	0.80843	0.844782	0.167772	0.228439	1.73466	0.104896	0.500035	4.25181	5.85645	20.5735	22.2156	17.873	14.1888	11.655	10.4085	9.74608	10.559	1.18901	0	0	0	0	0	0	0	0	0	0.0126582	0	0	0	0	0	0	0	0	0	0.309102	0.174642
746	WellD03	254	903.39	14.4516	0.922152	0.658143	0.0159971	12.8847	0.0256714	3.67232	0.549716	0.738277	4.93682	102.281	3.81261	0.666973	-67.1697	13.4712	6.09225	7.78451	1.72212	0.935261	4.73874	3.56503	-1.27786	7.24044	-0.551596	4.62074	5.58821	5.58821	5.58821	5.99052	6.20835	0	0	0	0	0.223629	0.172996	0.172996	0.172996	0.118143	0.0506329	0	0	0	0	0.363831	0.175817
747	WellD03	255	144.899	14.2237	0.0864104	0.000491755	0.0981628	1.62095	0	0.58902	0.854479	0.849215	0.488665	0.327641	1.50887	-0.126909	1.13206	2.01623	1.81895	2.61166	0.984088	0.802886	3.10625	3.65287	2.69751	3.37594	4.59922	1.1967	0	0	0	0	0	0	0	0	0	0.0253165	0	0	0	0	0	0	0	0	0	0.671174	0.556549
748	WellD03	256	708.158	480.688	0.722715	0.590417	0.678787	35.9177	0.02469	2.87869	1.68454	0.879824	6.49011	68.0965	4.21589	0.48747	416.706	18.6406	16.412	16.403	13.1286	13.5235	8.30827	6.68849	8.16699	13.2435	4.04664	15.5889	17.5519	17.5519	18.0561	18.0561	18.5348	18.9802	19.4234	19.4234	19.8173	0.139241	0.122363	0.122363	0.118143	0.118143	0.113924	0.109705	0.105485	0.105485	0.101266	0.875751	0.745888
749	WellD03	257	318.148	16.766	0.422967	0.0970231	0.0526987	12.5756	0.0125809	1.29328	0.270349	0.682631	30.2355	18.7671	9.6084	0.203073	-11.9787	95.9314	54.6421	34.8001	15.7712	18.5854	10.8815	7.17359	4.54429	7.15979	5.675	3.8168	5.52862	5.52862	5.52862	6.07843	6.10751	0	0	0	0	0.0421941	0.0253165	0.0253165	0.0253165	0.0168776	0.0126582	0	0	0	0	0.27958	0.149058
750	WellD03	258	1612.11	487.557	0.728066	0.574705	0.302434	77.1092	0.0189906	6.5533	1.26643	0.683906	6.13043	326.261	4.14572	0.466783	341.902	17.5727	16.3235	24.9657	22.5508	25.7647	20.4166	6.42165	12.6705	11.4216	11.1385	11.3974	13.4178	13.8609	13.8609	13.8609	13.8609	14.0585	14.3445	20.1571	21.5305	0.400844	0.333333	0.320675	0.320675	0.320675	0.320675	0.312236	0.299578	0.151899	0.135021	0.548671	0.335602
751	WellD03	259	1124.28	188.508	0.886802	0.718758	0.167671	26.5218	0.0168922	4.57024	1.10528	0.816014	5.74088	96.7041	4.03116	0.620182	86.9299	18.0736	13.1343	22.2197	14.2969	27.2605	17.6366	10.7043	18.7848	17.4218	17.5214	5.26689	8.87881	9.36219	10.1239	11.2698	11.9472	13.188	13.6259	13.6259	14.426	0.223629	0.118143	0.109705	0.0970464	0.0801688	0.07173	0.0590717	0.0548523	0.0548523	0.0464135	0.515881	0.441714
752	WellD03	260	1568.46	14.0684	0.0616864	0.307576	0.00896957	21.5401	0.0306096	6.37586	0.643987	0.652489	3.99696	279.631	3.43308	-0.173494	-127.642	10.5432	3.70184	1.4861	0.218518	-0.465381	-0.518933	-1.06851	-1.49922	-1.58736	-0.954119	7.64336	8.67304	8.74907	8.74907	8.74907	8.74907	8.9899	9.13417	10.1659	10.3655	0.434599	0.371308	0.367089	0.367089	0.367089	0.367089	0.329114	0.299578	0.113924	0.0801688	0.184433	-0.0486686
753	WellD03	261	272.348	21.1988	0.259383	0.265725	0.0778372	1.92463	0.0164678	1.10711	0.778981	0.652015	0.745447	0.899124	2.13516	0.00845867	-3.40785	6.09609	1.86988	7.37155	7.32152	3.61482	4.60039	2.51573	3.28728	6.01019	2.58535	1.20594	0	0	0	0	0	0	0	0	0	0.0126582	0	0	0	0	0	0	0	0	0	0.318744	0.116015
754	WellD03	262	232.694	13.527	0.0814015	0.200201	0.0581323	1.84267	0.0199088	0.94591	0.634814	0.595589	-0.0270839	0.360212	1.31468	-0.167658	-7.49688	2.67555	3.13785	6.69469	16.3086	12.0696	13.2144	7.55003	8.97032	9.32623	11.2964	1.21299	0	0	0	0	0	0	0	0	0	0.0126582	0	0	0	0	0	0	0	0	0	0.232691	0.0316028
755	WellD03	263	4212.62	37.6744	0.808573	0.803938	0.00894323	52.7524	0.0159506	17.1245	0.993842	0.61878	0.771045	530.411	1.54451	0.569575	-342.936	1.58997	1.22067	1.85042	2.97854	1.97364	-0.181852	1.43516	-0.544061	-0.497245	-0.157027	10.6521	12.3811	13.3441	13.7196	13.7918	14.9504	15.6741	16.7486	17.1127	18.0698	0.742616	0.624473	0.56962	0.548523	0.544304	0.476793	0.438819	0.388186	0.371308	0.329114	0.4456	0.160037
756	WellD03	264	202.39	14.7197	0.34982	0.439012	0.0727293	1.97324	0.00463165	0.822726	0.649659	0.670649	7.02718	0.777884	6.02949	0.099487	-3.56627	52.2744	23.6707	15.1237	10.6497	7.10395	5.2501	11.134	8.95868	8.46741	2.06348	1.08666	0	0	0	0	0	0	0	0	0	0.0168776	0	0	0	0	0	0	0	0	0	0.446757	0.130879
757	WellD03	265	1776.66	16.221	0.831314	0.798681	0.00913006	9.32597	0.0354623	7.22221	0.168457	0.769002	0.688832	102.779	1.52628	0.574918	-144.301	0.872098	0.488017	-0.203123	-0.544164	-0.992257	-1.1976	-0.839493	-0.537222	-1.18189	0.171603	2.81057	3.18389	3.52209	4.25879	0	0	0	0	0	0	0.459916	0.35865	0.236287	0.0337553	0	0	0	0	0	0	0.339955	0.150926
758	WellD03	266	260.701	6.97948	0.0479071	0.184679	0.026772	5.51393	0.00792033	1.05976	0.38221	0.662027	29.2178	4.65861	10.2835	-0.17882	-16.5749	114.221	94.062	16.9889	43.9654	13.1182	15.5781	9.67963	8.49263	10.1951	13.2749	1.65982	2.753	0	0	0	0	0	0	0	0	0.0168776	0.00421941	0	0	0	0	0	0	0	0	0.45156	0.00501113
759	WellD03	267	781.39	167.9	0.128212	0.0796389	0.214873	17.926	0.0312285	3.17638	0.784932	0.83865	12.7229	25.923	6.40593	-0.115003	97.3012	57.9781	39.0496	32.0866	18.4493	15.3087	4.71384	15.4822	5.23489	8.42866	1.97473	2.8922	4.28342	5.01488	6.01325	8.40804	10.7967	10.7967	10.7967	10.7967	10.7967	0.337553	0.177215	0.126582	0.0759494	0.0295359	0.0168776	0.0168776	0.0168776	0.0168776	0.0168776	0.426374	0.13363
760	WellD03	268	699.939	14.0576	0.769594	0.000111519	0.0200841	32.016	0.0177753	2.84528	1.13445	0.774941	12.2801	98.04	5.87886	0.539608	-49.1819	36.4294	17.8977	17.8749	15.7287	9.06068	6.30082	12.0316	10.0111	7.21683	1.92995	9.41254	12.6254	12.6254	12.6254	13.307	13.307	13.6335	14.2683	14.5968	14.5968	0.147679	0.105485	0.105485	0.105485	0.0970464	0.0970464	0.092827	0.0843882	0.0801688	0.0801688	0.577941	0.239611
761	WellD03	269	1158.8	15.1805	0.593196	0.590019	0.0131003	23.9784	0.0134804	4.71056	0.97092	0.82583	7.36871	98.5133	4.32899	0.322768	-89.5168	25.0866	24.9134	21.5086	13.5359	10.5686	8.57219	4.72827	4.59149	4.66227	2.51404	5.86899	7.43531	8.49915	9.53821	9.53821	9.83404	9.97157	9.97157	10.2922	10.714	0.248945	0.185654	0.151899	0.126582	0.126582	0.118143	0.113924	0.113924	0.092827	0.0632911	0.398303	0.213341
762	WellD03	270	281.082	7.16527	0.28504	0.472242	0.0254917	2.14405	0.0339326	1.14261	0.909776	0.65289	0.297899	0.649701	1.9041	0.0495029	-18.2305	5.13049	13.3354	8.97525	8.42362	4.92049	4.4185	2.01157	3.9498	3.62434	2.46379	1.13772	0	0	0	0	0	0	0	0	0	0.0379747	0	0	0	0	0	0	0	0	0	0.214357	0.114576
763	WellD03	271	1198.14	466.708	0.80346	0.0384102	0.389527	23.2977	0.00405853	4.87049	1.51718	0.9405	5.58592	92.9786	3.88383	0.583642	358.456	18.7082	13.3136	6.80043	5.80571	3.82986	2.62616	8.63792	2.29674	1.55868	2.54913	10.2078	10.5211	10.5211	10.9009	11.4208	11.8118	12.1634	13.3382	13.7938	14.7971	0.248945	0.240506	0.240506	0.227848	0.21097	0.198312	0.185654	0.147679	0.135021	0.109705	0.50582	0.364385
764	WellD03	272	253.896	11.1867	0.181948	0.0435093	0.0440603	1.94621	0.0111394	1.0321	0.609908	0.711172	-0.258282	0.292081	1.01384	-0.0661512	-11.7528	1.64884	1.7061	10.2142	12.3379	20.3596	12.9762	11.6888	8.48194	10.3122	12.6581	1.21469	0	0	0	0	0	0	0	0	0	0.00843882	0	0	0	0	0	0	0	0	0	0.0391244	0.100486
765	WellD03	273	310.489	12.6694	0.0163095	0.0632118	0.0408045	4.42218	0.00817599	1.26215	0.138507	0.656766	7.26032	6.53599	4.70914	-0.245301	-15.3834	24.3959	10.4615	12.3855	7.92703	2.074	7.82098	8.25175	5.2272	10.056	0.0206605	1.56283	2.81121	3.30422	0	0	0	0	0	0	0	0.0675105	0.00843882	0.00421941	0	0	0	0	0	0	0	0.414438	0.286099
766	WellD03	274	1666.63	87.0396	0.92896	0.103141	0.052225	17.2797	0.0152755	6.7749	0.234005	0.723109	2.91559	249.43	2.93459	0.697548	-63.5401	7.29928	3.22646	0.651349	-0.539282	0.251683	1.18239	-1.19508	-1.22383	0.652101	13.8256	5.43971	6.89132	7.07803	7.07803	7.2471	7.27712	7.79906	8.18057	0	0	0.308017	0.223629	0.21519	0.21519	0.202532	0.198312	0.130802	0.0253165	0	0	0.236506	0.060589
767	WellD03	275	1588.37	290.062	0.444497	0.211753	0.182616	41.6811	0.0296627	6.45679	1.00544	0.714623	5.34555	189.246	3.8648	0.214931	146.553	16.7492	7.58489	8.11705	9.66799	1.45869	5.12174	3.02636	3.38093	0.962545	0.0917357	7.6244	9.41817	10.042	10.5778	10.8994	11.1225	11.239	11.9565	14.8939	18.712	0.527426	0.409283	0.375527	0.345992	0.329114	0.316456	0.308017	0.257384	0.139241	0.0801688	0.418062	0.253362
768	WellD03	276	2163.05	85.3928	0.336142	0.467642	0.039478	23.4769	0.0252399	8.79288	0.89844	0.792105	2.40816	113.335	2.8414	0.0890753	-110.039	12.0451	5.63098	3.66444	0.709157	0.645629	0.574805	-0.170146	0.210235	-0.437525	2.8612	4.76059	5.8882	7.0557	8.20206	9.01741	9.60789	9.88953	10.7455	11.54	11.8283	0.679325	0.506329	0.375527	0.28692	0.236287	0.202532	0.185654	0.135021	0.101266	0.0886076	0.325408	0.108596
769	WellD03	277	358.228	11.7185	0.0795417	0.0113153	0.0327123	4.2794	0.0300151	1.45621	0.31602	0.625657	10.6173	3.58849	6.99714	-0.149965	-20.6475	58.9898	26.6191	5.50777	18.7842	15.492	7.98613	6.5022	6.04511	5.97579	14.3465	1.50461	2.07006	0	0	0	0	0	0	0	0	0.0253165	0.00843882	0	0	0	0	0	0	0	0	0.482242	0.0810361
770	WellD03	278	3413.74	471.928	0.040588	0.0166524	0.138244	35.024	0.32293	13.877	1.25536	0.86995	0.979473	215.818	1.97398	-0.184052	163.496	4.69872	1.26513	0.258901	1.82265	1.3905	0.522257	0.867753	0.511076	-0.744815	2.31304	7.19625	8.11372	9.4326	10.2226	11.2964	12.0655	12.8396	13.6252	14.2326	14.9545	0.911392	0.78481	0.637131	0.561181	0.472574	0.417722	0.367089	0.320675	0.28692	0.248945	0.419429	0.350827
771	WellD03	279	1064.63	71.5505	0.894988	0.663339	0.0672068	18.5686	0.00824666	4.32777	0.866841	0.662084	6.2599	122.646	4.17155	0.667284	-24.639	18.4973	9.48144	5.03881	3.0454	1.82365	0.229898	0.25415	-0.153017	0.555587	-0.882104	6.35729	7.46031	7.66247	8.03053	8.23325	8.42043	8.54494	8.68638	9.09686	0	0.392405	0.320675	0.308017	0.2827	0.265823	0.248945	0.232068	0.202532	0.0295359	0	0.337066	0.177179
772	WellD03	280	1214.67	11.8625	0.975224	0.578498	0.00976603	19.9509	0.0262842	4.93768	0.757492	0.543646	5.97232	154.038	4.1483	0.744106	-97.8829	17.4939	8.03122	3.82573	1.62273	1.59725	-0.552152	-0.0586537	0.164549	-0.200909	-1.27132	7.0903	8.20172	8.27402	8.4589	8.55714	8.55714	8.68625	8.78158	9.34695	0	0.405063	0.337553	0.333333	0.320675	0.312236	0.312236	0.291139	0.274262	0.0632911	0	0.248471	0.0370394
773	WellD03	281	1370.45	496.591	0.948797	0.0961993	0.362357	44.9896	0.011199	5.57092	1.39147	0.889714	7.34713	190.423	4.43354	0.699267	372.771	22.7169	12.0547	8.97168	10.8765	9.8211	8.92335	8.8244	16.8335	13.6652	13.8794	11.5913	13.7083	15.988	17.0034	17.3397	18.0481	18.3874	18.7201	21.0163	23.088	0.244726	0.202532	0.168776	0.156118	0.151899	0.14346	0.139241	0.135021	0.109705	0.092827	0.551634	0.543384
774	WellD03	282	2086.04	805.208	0.863638	0.706667	0.385998	27.1959	0.0189045	8.47985	1.57865	1.01125	1.23465	149.879	1.86292	0.620492	616.734	3.42623	1.26898	3.05517	0.871728	1.1314	0.474756	0.451254	1.54421	0.985298	0.880087	11.3093	11.6222	12.0292	12.1233	12.2895	12.7968	13.6758	14.4327	15.0189	15.5341	0.413502	0.400844	0.383966	0.379747	0.371308	0.345992	0.303797	0.270042	0.244726	0.223629	0.658568	0.589651
775	WellD03	283	216.41	18.799	0.451073	0.466434	0.0868679	1.78035	0.00577468	0.879714	0.744102	0.766241	-0.203423	0.267207	0.931622	0.225945	-0.753572	0.835194	2.47949	13.2414	8.00968	19.0741	13.985	9.95807	7.13123	9.59601	12.0258	1.17852	0	0	0	0	0	0	0	0	0	0.00843882	0	0	0	0	0	0	0	0	0	0.159411	0.178352
776	WellD03	284	217.77	12.3223	0.274151	0.294607	0.056584	1.91497	0.0107917	0.885245	0.559919	0.800295	1.32735	0.673649	2.69097	0.0358861	-7.35325	9.29733	5.13822	9.37727	4.78761	8.84955	4.93704	5.55024	4.2926	6.02757	12.6434	1.17668	0	0	0	0	0	0	0	0	0	0.0168776	0	0	0	0	0	0	0	0	0	0.475045	0.281389
777	WellD03	285	1386.81	255.112	0.211805	0.178811	0.183956	35.2438	0.0274624	5.63744	1.24645	0.845036	5.73691	133.958	3.94939	0.00773545	129.814	18.7652	8.87842	9.21821	8.91699	8.29153	9.10989	12.6109	12.1869	5.82143	1.91491	7.64522	13.481	15.3406	16.4252	17.1879	17.5924	17.5924	18.2918	18.654	18.9934	0.341772	0.177215	0.151899	0.139241	0.130802	0.126582	0.126582	0.118143	0.113924	0.109705	0.485467	0.53282
778	WellD03	286	527.781	16.0216	0.0101559	0.00143304	0.0303566	7.23589	0.0182146	2.14545	0.303469	0.734098	8.63464	13.572	5.10635	-0.236032	-31.6634	34.7164	16.6257	8.9248	11.087	6.78223	4.56942	2.42505	5.39659	4.87052	2.54457	1.69074	2.51539	3.38978	0	0	0	0	0	0	0	0.139241	0.0421941	0.00843882	0	0	0	0	0	0	0	0.445049	0.362833
779	WellD03	287	265.555	11.9829	0.177012	0.064806	0.045124	2.05004	0.0200057	1.07949	0.551156	0.675229	-0.215664	0.391869	0.917553	-0.0542299	-12.01	0.889468	2.38217	14.8469	16.3969	17.7326	11.4284	13.0116	10.0149	10.7581	10.2145	1.26339	0	0	0	0	0	0	0	0	0	0.00843882	0	0	0	0	0	0	0	0	0	0.127722	-0.0132357
780	WellD03	288	1898.6	350.567	0.857021	0.709186	0.184645	48.8608	0.0017351	7.71789	1.32835	0.916775	3.66438	224.344	3.15567	0.627991	179.028	11.2621	7.16364	8.52533	11.955	6.38004	3.00428	1.7227	6.2501	1.8482	7.4829	11.7353	13.7323	13.7323	14.0619	14.7332	15.6036	16.3743	17.3853	17.5985	18.2247	0.316456	0.265823	0.265823	0.257384	0.240506	0.219409	0.202532	0.181435	0.177215	0.164557	0.57417	0.443458
781	WellD03	289	388.682	41.3265	0.127983	0.0539266	0.106325	10.3369	0.0200826	1.58001	0.253763	0.775553	-0.0515499	0.760697	1.38975	-0.11424	6.20906	2.60433	4.79509	6.67526	2.71437	11.4042	2.92836	5.93292	3.6834	2.66682	6.28673	1.7363	4.95778	4.95778	4.95778	0	0	0	0	0	0	0.0295359	0.00421941	0.00421941	0.00421941	0	0	0	0	0	0	0.249952	0.200443
782	WellD03	290	416.61	6.62628	0.0491142	0.128992	0.0159052	8.06651	0.00754443	1.69354	0.193555	0.772689	8.07065	8.72406	5.30927	-0.181906	-31.0144	30.6586	27.9615	31.6265	12.1966	5.36948	9.32729	9.35654	6.02708	5.05717	7.68894	1.71972	2.33717	0	0	0	0	0	0	0	0	0.0548523	0.021097	0	0	0	0	0	0	0	0	0.421079	0.341613
783	WellD03	291	2294.76	557.762	0.602331	0.143801	0.243059	41.4743	0.00726527	9.32829	1.22506	0.812523	2.60362	231.491	2.71297	0.362804	350.43	8.44479	12.8311	1.86652	4.61418	3.45733	3.09824	0.966088	0.647253	-0.948184	0.704274	8.56079	9.67327	10.0868	11.4519	11.8712	12.643	13.09	13.71	13.9698	14.2934	0.552743	0.476793	0.451477	0.375527	0.35443	0.316456	0.295359	0.265823	0.253165	0.236287	0.52765	0.284289
784	WellD03	292	564.307	60.3978	0.284262	0.0114722	0.10703	13.7719	0.00480387	2.29393	0.338982	0.65015	20.8707	33.4418	7.34878	0.0212353	9.41273	72.2745	26.4768	13.359	8.35732	9.83311	3.63293	10.1804	7.50238	9.14556	3.77672	2.51455	4.23755	4.95487	5.60052	6.24739	6.65141	0	0	0	0	0.194093	0.0759494	0.0548523	0.0379747	0.0253165	0.0168776	0	0	0	0	0.246212	0.181659
785	WellD03	293	3010.66	336.73	0.00561751	0.000559344	0.111846	49.4547	0.0232224	12.2384	1.55148	0.889938	1.05742	302.351	1.78273	-0.21651	64.717	2.58264	2.09489	3.45059	2.21154	3.66301	1.21143	3.07973	1.09227	0.909667	1.80159	14.9981	15.7336	15.9844	16.5882	16.8262	17.1675	17.9983	18.7348	19.7978	20.2077	0.489451	0.464135	0.455696	0.434599	0.42616	0.413502	0.383966	0.35865	0.324895	0.312236	0.641963	0.506709
786	WellD03	294	320.68	16.7663	0.377991	0.366579	0.0522834	4.66033	0.019725	1.30358	0.364101	0.630841	17.4403	3.53124	8.73515	0.150642	-12.2072	89.7004	3.40649	5.10869	14.7918	19.5439	3.06241	9.89438	7.51941	7.10659	7.84827	1.65641	2.34776	0	0	0	0	0	0	0	0	0.021097	0.00843882	0	0	0	0	0	0	0	0	0.481293	0.0654876
787	WellD03	295	558.944	114.432	0.961573	0.734153	0.20473	22.9471	0.0375698	2.27213	1.02725	0.645442	21.683	39.8715	8.02899	0.715619	63.9318	71.4473	84.7622	23.0678	47.2635	43.2522	34.3907	29.4779	24.5088	21.5574	18.5092	5.95975	8.65017	9.1558	9.1558	9.55942	10.42	10.42	10.42	10.6306	10.9313	0.092827	0.0590717	0.0548523	0.0548523	0.0506329	0.0421941	0.0421941	0.0421941	0.0379747	0.0295359	0.520986	0.241307
788	WellD03	296	397.899	111.802	0.177718	0.104261	0.280982	15.2928	0.0153204	1.61748	1.17485	0.906693	5.55246	9.4415	4.07641	-0.0697377	75.8523	18.5385	16.9791	10.0083	10.6355	7.44277	9.30338	6.92522	7.46521	4.45789	3.82127	7.06741	7.30257	7.30257	7.47064	7.47064	7.73539	8.47929	9.25251	9.84611	10.0602	0.101266	0.0970464	0.0970464	0.092827	0.092827	0.0801688	0.0506329	0.0253165	0.0126582	0.00843882	0.89887	0.778116
789	WellD03	297	1534.13	487.559	0.778632	0.00497161	0.317808	42.2966	0.0233089	6.2363	1.13174	0.834309	3.66961	207.726	3.18971	0.516908	348.95	10.0775	9.23503	11.2752	9.59312	9.73224	10.5288	9.99051	9.51881	5.68226	10.6623	9.78768	13.5284	14.6709	15.6547	16.3263	17.4033	20.0613	21.8571	21.8571	21.8571	0.257384	0.177215	0.160338	0.147679	0.139241	0.126582	0.101266	0.0886076	0.0886076	0.0886076	0.616119	0.367311
790	WellD03	298	652.513	156.546	0.746049	0.24071	0.239912	23.2441	0.0112823	2.65249	0.90986	0.728255	12.5372	23.5898	6.22604	0.532312	97.591	49.8436	31.0784	45.5048	33.3971	26.1512	2.23883	17.1482	2.42434	9.71411	0.52979	3.45121	4.40344	5.04533	6.09237	10.7095	12.0216	12.0216	12.0216	13.2294	13.2294	0.274262	0.185654	0.139241	0.0843882	0.021097	0.0168776	0.0168776	0.0168776	0.0126582	0.0126582	0.589556	0.270428
791	WellD03	299	574.87	13.3471	0.345303	0.245616	0.0232176	16.8876	0.0114158	2.33687	0.216825	0.835304	17.5426	37.6599	6.87843	0.0707317	-38.5924	58.5594	37.5908	36.0033	17.2035	10.3152	15.4781	12.159	7.50016	6.31057	3.9168	3.29169	3.66162	4.20635	4.85311	5.5751	6.26833	0	0	0	0	0.113924	0.0970464	0.0675105	0.0337553	0.0168776	0.00421941	0	0	0	0	0.658089	0.526349
792	WellD03	300	1603.07	426.367	0.923862	0.49358	0.265969	40.5571	0.0361052	6.51655	1.19358	0.847459	6.32114	206.906	4.12805	0.71107	281.529	20.1733	10.3946	8.80564	6.78239	6.49985	2.6493	6.91002	2.83177	1.96589	3.91545	11.3578	13.8095	16.6634	16.6634	16.6634	17.1203	17.5493	17.7586	18.3765	18.5773	0.341772	0.274262	0.219409	0.219409	0.219409	0.21097	0.202532	0.198312	0.185654	0.181435	0.517714	0.399411
793	WellD03	301	437.25	16.0632	0.0673303	0.54722	0.0367368	12.8487	0.00877218	1.77744	0.184498	0.644691	16.3556	31.4633	6.86653	-0.16274	-23.4424	50.706	33.4352	20.398	11.3063	18.5384	7.65745	11.3595	8.08278	8.13962	8.06653	3.05343	4.99256	4.99256	5.71681	5.71681	6.23211	0	0	0	0	0.0548523	0.0253165	0.0253165	0.0168776	0.0168776	0.00843882	0	0	0	0	0.525137	0.396796
794	WellD03	302	1377.21	54.7442	0.811465	0.764983	0.0397501	15.5249	0.0280443	5.59841	0.499897	0.82599	2.17007	32.6329	3.18224	0.563448	-69.6867	14.3531	11.0219	7.41792	1.92759	3.48229	7.77208	4.29242	0.0346028	-0.7468	-0.511067	2.38034	3.192	4.12213	5.10858	6.96809	6.96809	7.77107	0	0	0	0.421941	0.223629	0.0970464	0.0379747	0.00843882	0.00843882	0.00421941	0	0	0	0.549753	0.445832
795	WellD03	303	2915.58	192.351	0.056667	0.0147395	0.0659735	51.4669	0.0330165	11.8519	0.828252	0.814375	2.1252	552.364	2.47764	-0.169016	-71.0716	5.17466	5.59133	4.87247	2.23546	1.53178	0.0823517	2.43535	0.0724212	0.593211	-0.602943	14.5267	16.2793	16.5714	16.7084	17.253	17.253	17.5007	17.981	18.3478	18.4608	0.459916	0.405063	0.396624	0.392405	0.375527	0.375527	0.367089	0.350211	0.337553	0.333333	0.521943	0.312078
796	WellD03	304	2828.28	449.122	0.891847	0.63348	0.158797	30.8271	0.0165389	11.4971	1.08945	0.771165	1.74384	293.506	2.33126	0.640202	193.588	5.1875	2.35016	1.26747	0.0643842	1.41191	0.485126	-0.28416	-0.366368	-1.06044	-0.799728	7.79766	8.76609	9.38115	10.0212	10.5763	11.034	11.6272	12.4035	12.8689	13.3173	0.71308	0.620253	0.565401	0.510549	0.464135	0.42616	0.375527	0.316456	0.2827	0.248945	0.399065	0.212604
797	WellD03	305	320.902	20.6715	0.293509	0.182854	0.064417	2.92066	0.0166203	1.30448	0.467877	0.727404	0.725034	0.787794	2.6238	0.0682107	-8.32196	14.9746	11.8449	20.7724	17.0928	14.767	9.19451	11.5384	9.0091	5.13986	12.9336	1.34121	0	0	0	0	0	0	0	0	0	0.021097	0	0	0	0	0	0	0	0	0	0.283758	0.00582101
798	WellD03	306	1273.2	173.355	0.426139	0.355293	0.136158	20.4464	0.0181427	5.17559	1.17451	0.710021	6.5647	81.1137	4.3356	0.209309	58.3221	24.6152	14.3075	12.0746	6.16931	5.56998	4.1882	2.17777	3.30613	2.80555	2.10138	4.5268	5.78988	7.49468	8.77153	9.13719	10.5928	10.9012	11.1984	11.5953	11.8354	0.455696	0.324895	0.21519	0.164557	0.151899	0.109705	0.101266	0.092827	0.0801688	0.07173	0.244943	0.0986454
799	WellD03	307	1086.24	158.363	0.94766	0.520194	0.145789	32.0972	0.00920416	4.41562	1.07234	0.7667	3.94407	66.4041	3.26101	0.732932	60.2203	12.3413	25.6456	19.368	36.6929	31.66	26.959	23.6654	19.6332	5.71862	16.3905	3.98148	5.34146	7.89054	11.5743	13.3196	13.972	15.5209	15.5209	15.5209	15.5209	0.35865	0.232068	0.122363	0.0675105	0.0548523	0.0506329	0.0421941	0.0421941	0.0421941	0.0421941	0.490563	0.316539
800	WellD03	308	848.421	17.5184	0.683548	0.265922	0.0206483	15.0321	0.0182223	3.44887	0.152877	0.687717	8.16014	94.394	4.92911	0.472415	-59.1365	24.0695	18.8951	26.6966	6.06774	8.45916	12.4849	9.844	4.47595	4.39803	3.20185	3.40549	6.2881	6.2881	6.2881	6.2881	6.71644	7.59495	0	0	0	0.105485	0.0421941	0.0421941	0.0421941	0.0421941	0.021097	0.00843882	0	0	0	0.489061	0.279117
801	WellD03	309	727.56	12.0264	0.685063	0.00361398	0.0165298	23.9508	0.0133061	2.95756	1.29945	0.762113	20.4204	52.2266	7.78474	0.479683	-53.7086	70.8034	26.1828	22.1411	8.82084	8.79453	6.42269	4.97185	3.51974	9.56138	1.37718	5.92972	7.0857	7.69325	8.23547	8.6755	11.8371	12.1234	12.433	12.9536	13.8189	0.265823	0.21097	0.185654	0.164557	0.147679	0.0759494	0.07173	0.0675105	0.0590717	0.0464135	0.261961	0.235937
802	WellD03	310	1970.17	122.528	0.256087	0.138733	0.0621915	23.1848	0.0161913	8.00881	0.123671	0.778072	0.69	93.9623	1.56474	0.0139626	-55.477	1.49488	2.14313	11.8406	6.10983	6.9323	8.50344	2.89664	4.63758	3.06907	5.91966	2.59665	3.4297	3.99278	5.59599	7.73878	7.73878	10.5093	10.5093	10.5093	10.5093	0.345992	0.202532	0.130802	0.0379747	0.0126582	0.0126582	0.00421941	0.00421941	0.00421941	0.00421941	0.397354	0.0524833
803	WellD03	311	403.728	15.0294	0.626434	0.488439	0.0372266	8.74127	0.017516	1.64117	0.93851	0.733414	12.1461	11.379	6.19691	0.377779	-21.4474	43.5888	27.9506	18.8817	11.7106	7.89112	6.82199	14.282	4.06628	7.4984	7.23741	3.07773	3.68026	3.97667	4.20343	0	0	0	0	0	0	0.113924	0.0843882	0.0675105	0.0379747	0	0	0	0	0	0	0.267383	0.0768885
804	WellD03	312	477.221	13.766	0.780223	0.432264	0.0288461	9.29142	0.0158455	1.93992	1.03064	0.681495	9.94128	11.5104	5.54664	0.543573	-29.351	39.837	30.4635	22.2489	12.9495	8.57792	6.90464	4.73793	3.39138	2.51161	0.728033	2.86277	3.4761	3.81216	4.28807	0	0	0	0	0	0	0.227848	0.160338	0.122363	0.0632911	0	0	0	0	0	0	0.38629	0.227725
805	WellD03	313	366.33	16.5473	0.0424967	0.252995	0.0451704	12.5564	0.0139009	1.48915	0.139116	0.65921	32.6024	24.9979	9.82454	-0.189077	-16.5507	104.147	18.9433	32.9355	9.5896	1.44513	-0.710001	1.94773	-0.842584	7.66189	-0.780291	2.24057	5.91781	5.91781	5.91781	5.91781	6.00618	0	0	0	0	0.0379747	0.00843882	0.00843882	0.00843882	0.00843882	0.00421941	0	0	0	0	0.565706	0.157322
806	WellD03	314	1951.6	91.0645	0.433321	0.36069	0.0466614	21.3216	0.015618	7.93335	0.541405	0.74861	2.63723	320.461	2.77652	0.199124	-85.263	6.48565	2.64917	0.336556	-0.45815	-1.20847	-1.17441	-1.09326	-1.66847	-1.48594	-1.61729	7.35317	8.16741	8.22202	8.26689	8.33734	8.39974	9.0531	9.33399	10.076	10.4118	0.481013	0.421941	0.417722	0.413502	0.405063	0.396624	0.295359	0.248945	0.122363	0.0675105	0.281113	0.0845124
807	WellD03	315	937.883	250.595	0.763948	0.548171	0.267193	23.6341	0.010238	3.81253	1.23261	0.783279	9.0024	118.958	4.95928	0.511655	165.858	27.1091	8.51943	7.67162	3.02075	3.08296	2.72368	2.11903	2.25703	0.913561	7.3781	8.51844	9.28138	9.52914	9.64024	9.92651	10.8361	11.863	11.863	13.7985	14.8235	0.265823	0.240506	0.232068	0.227848	0.21519	0.177215	0.14346	0.14346	0.0886076	0.07173	0.39431	0.19239
808	WellD03	316	2252.3	70.595	0.238562	0.0221878	0.0313435	21.234	0.021786	9.1557	0.526909	0.708022	1.76043	335.556	2.27274	0.0175888	-132.901	3.83762	1.47329	0.667477	-0.714296	-0.831067	-0.924481	-0.624748	-1.31261	-1.01349	-1.31543	6.82385	7.7148	7.75912	7.79569	7.8863	8.18446	9.00341	9.49618	10.056	10.2925	0.561181	0.481013	0.476793	0.472574	0.459916	0.409283	0.2827	0.21097	0.139241	0.092827	0.340202	0.133847
809	WellD03	317	1722.81	1.80479	0.900056	0.399013	0.00104759	10.5998	0.00422649	7.00328	0.199047	0.775193	1.2727	152.35	1.9632	0.663212	-153.851	2.38234	1.02609	1.42357	-0.769962	0.871849	0.865055	2.48734	-1.12542	-0.532746	-0.719525	3.40105	4.19384	4.35654	4.66174	5.18442	0	0	0	0	0	0.350211	0.257384	0.232068	0.156118	0.0168776	0	0	0	0	0	0.380163	0.198676
810	WellD03	318	381.887	10.4843	0.104429	0.0169598	0.027454	1.75036	0.0146395	1.55239	0.43897	0.782559	0.207745	1.92628	1.20616	-0.137442	-24.0192	0.818326	1.16328	-0.491265	1.14716	1.01908	1.36424	0.94882	0.604201	4.27659	0.170433	1.22918	0	0	0	0	0	0	0	0	0	0.00421941	0	0	0	0	0	0	0	0	0	0.406329	0.203271
811	WellD03	319	2384.94	354.14	0.0438902	0.376905	0.14849	25.404	0.034554	9.69487	1.23063	0.858651	1.02837	116.458	1.97794	-0.183948	138.66	4.3107	4.54572	3.00051	2.97875	1.39209	1.44827	-0.277903	1.35211	-0.0619527	2.98703	5.86377	6.49046	7.1715	8.04811	8.6638	9.33052	10.2031	11.3428	12.7514	13.0182	0.7173	0.628692	0.535865	0.434599	0.371308	0.308017	0.236287	0.164557	0.109705	0.101266	0.551631	0.401025
812	WellD03	320	191.285	13.8704	0.261419	0.302559	0.072512	1.85642	0.00750737	0.77758	0.793404	0.736056	0.316958	0.260358	2.00435	0.0158678	-3.41215	8.21078	1.57554	10.0583	11.0493	15.8769	13.0624	11.1955	12.9013	10.9693	10.0148	1.22144	0	0	0	0	0	0	0	0	0	0.00843882	0	0	0	0	0	0	0	0	0	0.126213	0.177716
813	WellD03	321	691.506	57.3393	0.515594	0.37076	0.0829194	6.338	0.0253643	2.811	0.978168	0.803549	1.95812	14.2192	2.63555	0.270265	-5.13831	6.95178	5.62806	2.53415	1.32189	1.68649	2.66322	1.66076	-0.0931308	0.828506	1.33531	2.06953	2.89993	3.50441	4.17634	0	0	0	0	0	0	0.320675	0.135021	0.0464135	0.00421941	0	0	0	0	0	0	0.47419	0.351543
814	WellD03	322	869.766	19.9086	0.000242194	2.28e-09	0.0228896	16.0618	0.0284721	3.53564	0.306467	0.693154	14.1033	32.3599	7.25257	-0.24138	-58.6748	63.4837	30.8552	19.9652	16.5908	12.5662	9.3719	1.57316	6.263	-0.0505549	-0.705958	1.87312	3.26787	6.02317	6.58946	6.58946	7.36576	7.36576	0	0	0	0.345992	0.0801688	0.021097	0.0168776	0.0168776	0.00843882	0.00843882	0	0	0	0.34063	0.421845
815	WellD03	323	184.991	6.42656	0.210617	0.0140362	0.0347398	2.09496	0.00632555	0.751997	0.681147	0.705161	0.267937	0.290256	1.76161	-0.0449	-10.2874	3.97206	2.80149	13.1333	12.91	12.9748	9.73303	8.71628	8.17219	4.80026	2.21697	1.10564	0	0	0	0	0	0	0	0	0	0.00421941	0	0	0	0	0	0	0	0	0	0.0661953	0.28229
816	WellD03	324	1847.39	20.6141	0.134171	0.102138	0.0111585	23.1787	0.0119815	7.50973	0.829618	0.673557	4.51092	204.555	3.61329	-0.14003	-146.298	14.6251	5.97191	3.36098	1.46975	1.50713	0.5551	-0.126117	0.0435017	-0.589043	0.145444	6.40698	8.22272	8.68407	9.128	9.42716	9.72463	10.0178	10.2182	11.0809	11.5956	0.540084	0.396624	0.367089	0.337553	0.316456	0.295359	0.270042	0.248945	0.160338	0.122363	0.277215	0.0991231
817	WellD03	325	2226.04	1073.15	0.772531	0.0407741	0.48209	72.9881	0.0594953	9.04896	1.47324	0.93909	5.44254	315.274	3.74039	0.549059	872.031	18.4566	15.4923	20.7885	9.66242	11.3296	14.2569	10.4455	4.4949	11.0277	6.97828	17.1996	21.725	23.1815	24.8389	26.7102	26.7102	27.1913	27.6527	28.1261	28.1261	0.303797	0.236287	0.219409	0.202532	0.185654	0.185654	0.181435	0.177215	0.172996	0.172996	0.836438	0.730885
818	WellD03	326	688.419	98.5916	0.672104	0.417166	0.143215	29.5085	0.00884412	2.79845	0.498109	0.768893	12.6882	77.5475	5.87448	0.413887	36.393	37.9792	18.0551	28.9874	19.117	13.5374	15.8035	7.39722	10.6749	6.91071	6.36049	8.0234	8.58538	9.13507	11.1664	12.1773	12.6586	12.6586	12.6586	13.0446	13.0446	0.109705	0.101266	0.092827	0.0675105	0.0590717	0.0548523	0.0548523	0.0548523	0.0506329	0.0506329	0.565675	0.174215
819	WellD03	327	4271.95	92.7276	0.355805	0.267333	0.0217062	33.3141	0.0406075	17.3656	0.687442	0.696922	0.584333	366.582	1.5284	0.12483	-293.243	1.67171	-0.433081	1.37145	0.513647	0.136948	-0.572242	-0.812968	-0.254146	-0.174131	-1.16498	6.64292	7.42041	8.13732	9.01153	9.59742	10.0287	10.5889	11.1455	12.3198	13.3435	0.873418	0.759494	0.662447	0.556962	0.493671	0.447257	0.383966	0.324895	0.223629	0.164557	0.26152	-0.00752795
820	WellD03	328	2586.11	200.392	0.00217823	0.00376494	0.0774876	28.4119	0.0904702	10.5127	1.21556	0.68314	2.25756	231.864	2.66439	-0.235575	-33.2637	7.89779	5.43357	2.05853	2.3077	0.715593	1.19666	0.921115	-0.475853	-0.98637	0.190238	7.14074	7.8721	8.7325	9.73788	10.0617	10.841	11.4959	12.3342	12.8473	13.7633	0.797468	0.704641	0.607595	0.510549	0.481013	0.413502	0.35865	0.295359	0.261603	0.206751	0.423314	0.104258
821	WellD03	329	625.248	1.24391	0.10981	0.0151298	0.00198947	7.38895	0.0155092	2.54166	0.141413	0.711926	5.23751	10.8028	4.33361	-0.136786	-55.2472	27.2915	26.4542	20.0609	15.0427	9.8384	9.0931	9.42798	5.53242	-1.53573	6.91861	2.84669	3.14656	3.65298	0	0	0	0	0	0	0	0.0295359	0.0253165	0.0126582	0	0	0	0	0	0	0	0.422003	0.214266
822	WellD03	330	2589.56	113.854	0.210583	0.025041	0.0439665	25.0197	0.0174419	10.5266	0.779875	0.762412	1.08045	241.596	1.77548	-0.0232245	-120.113	2.52779	1.42746	2.4496	0.6449	-0.06896	0.762545	-1.17022	-0.320043	-1.21829	-0.246159	6.99795	7.65917	8.18666	8.77349	9.55551	10.1941	10.3397	10.8212	11.1417	11.7988	0.611814	0.548523	0.49789	0.443038	0.375527	0.324895	0.312236	0.265823	0.232068	0.164557	0.431082	0.290272
823	WellD03	331	1411.99	89.4327	0.70121	0.686839	0.0633381	28.2599	0.00781518	5.7398	0.880489	0.576462	6.78482	174.724	4.52456	0.453481	-38.1406	20.8929	10.4792	6.81026	3.89115	2.13098	1.00586	0.0177328	-0.43184	-0.659118	-1.12159	6.5919	8.77351	9.61812	9.79252	9.94965	10.0759	10.124	10.2013	10.3934	10.7802	0.50211	0.35443	0.312236	0.303797	0.295359	0.28692	0.2827	0.274262	0.244726	0.164557	0.222849	0.0589195
824	WellD03	332	532.643	16.4234	0.107407	0.126246	0.0308338	2.53043	0.028746	2.16522	0.332824	0.90991	0.414321	3.25554	1.70292	-0.128442	-31.7009	3.30015	2.96764	1.76963	0.376769	1.09991	0.945272	0.343114	-0.535522	-0.965979	-0.115232	1.10695	0	0	0	0	0	0	0	0	0	0.0421941	0	0	0	0	0	0	0	0	0	0.419011	0.418834
825	WellD03	333	2217.45	413.501	0.262683	0.248135	0.186475	44.5976	0.0443223	9.01404	1.07268	0.745694	2.21105	135.765	2.61841	0.00854116	213.154	9.33249	10.6295	16.5582	21.4776	18.2826	28.7213	7.8303	9.77279	13.2292	12.8838	4.89202	9.57738	13.6443	16.6829	17.8521	20.7507	21.6643	21.6643	21.6643	22.4581	0.472574	0.198312	0.126582	0.0970464	0.0886076	0.07173	0.0675105	0.0675105	0.0675105	0.0632911	0.526551	0.341552
826	WellD03	334	3774.31	12.7242	0.0438251	0.0271731	0.00337127	26.4814	0.0728106	15.3427	0.585347	0.690613	0.288364	257.471	1.13232	-0.189331	-328.285	0.53732	0.457671	0.670168	0.0134692	0.977923	-0.464935	0.45152	0.968644	0.220378	-0.181862	5.6156	6.18482	6.55121	7.14546	8.35786	9.16639	9.90643	10.4617	11.0944	11.7164	0.751055	0.662447	0.603376	0.50211	0.345992	0.270042	0.21519	0.177215	0.135021	0.0970464	0.297425	0.137206
827	WellD03	335	868.04	55.2654	0.980158	0.735112	0.0636669	14.1779	0.00442417	3.52862	0.408839	0.876423	4.63992	110.981	3.64626	0.748436	-23.162	12.3576	9.11015	11.3142	7.7262	2.45451	5.60953	3.07542	18.7008	4.78363	3.1705	4.06913	5.49741	5.60551	5.86697	6.00428	6.57806	0	0	0	0	0.172996	0.113924	0.109705	0.0970464	0.0843882	0.0506329	0	0	0	0	0.548999	0.371087
828	WellD03	336	217.498	9.81999	0.0147302	0.00633381	0.0451497	4.9286	0.0114964	0.88414	0.345935	0.731419	24.0193	2.56324	9.4092	-0.210015	-9.831	100.586	46.7664	28.7085	16.8332	19.7442	18.8809	18.2413	14.0054	8.48882	8.06963	1.30983	0	0	0	0	0	0	0	0	0	0.0126582	0	0	0	0	0	0	0	0	0	0.524637	0.118853
829	WellD03	337	1969.89	36.5508	0.70541	0.586895	0.0185547	14.8375	0.0537225	8.0077	0.445278	0.759431	1.24572	115.497	2.03103	0.463269	-141.429	3.63504	4.49893	2.28052	0.194403	-0.332052	-0.263243	0.685403	0.424813	-0.731502	2.27352	2.75741	3.55918	4.35275	5.35054	6.01885	6.5459	7.25352	0	0	0	0.71308	0.434599	0.248945	0.122363	0.07173	0.0379747	0.00421941	0	0	0	0.511087	0.300177
830	WellD03	338	289.592	17.8971	0.00751178	0.00080854	0.061801	2.01839	0.0239967	1.1772	0.643786	0.508128	0.0274059	0.570142	1.41769	-0.223431	-8.26758	3.63449	2.70054	9.51952	6.31382	16.6889	14.2924	14.4558	7.77749	5.71543	7.69961	1.1826	0	0	0	0	0	0	0	0	0	0.0126582	0	0	0	0	0	0	0	0	0	0.100513	-0.0697776
831	WellD03	339	361.561	18.3145	0.366034	0.51648	0.0506539	4.15831	0.00475821	1.46976	0.287783	0.758808	9.31636	5.01157	6.00024	0.137581	-14.3526	41.5507	42.1971	26.1139	18.0041	11.8158	10.0451	8.34162	9.67041	9.4655	2.9726	1.59778	0	0	0	0	0	0	0	0	0	0.0253165	0	0	0	0	0	0	0	0	0	0.759866	0.56493
832	WellD03	340	1409.24	141.268	0.566195	0.173134	0.100244	27.6798	0.00798766	5.72863	0.852051	0.639032	5.28818	187.844	3.93267	0.343121	13.9431	15.3931	9.07875	6.46336	5.5845	4.94546	1.04674	1.92433	3.1744	3.58343	2.52894	6.9779	8.45578	8.78867	9.0968	9.3033	9.45337	9.78226	9.90232	11.0417	12.7184	0.303797	0.240506	0.227848	0.21519	0.206751	0.198312	0.177215	0.168776	0.092827	0.0464135	0.292302	0.0765122
833	WellD03	341	2457	15.351	0.764698	0.842632	0.00624787	20.0302	0.00347786	9.9878	0.63881	0.73692	2.17172	225.416	2.58259	0.515293	-206.639	7.03759	4.84553	0.859937	1.37085	2.01368	-0.0842734	-0.247253	0.636179	-0.740811	-0.811377	5.04856	6.50348	7.00352	7.35977	7.7875	7.9785	8.54428	8.82193	9.49276	0	0.582278	0.417722	0.371308	0.337553	0.295359	0.270042	0.194093	0.147679	0.0506329	0	0.234539	-0.0139656
834	WellD03	342	299.17	10.3307	0.12076	0.248784	0.0345311	1.22708	0.00888807	1.21614	0.450491	0.836045	0.125692	1.054	1.19924	-0.147841	-16.6993	0.344087	0.62054	1.29164	2.94146	1.66235	5.12276	0.527334	4.29683	2.20913	8.74826	0	0	0	0	0	0	0	0	0	0	0	0	0	0	0	0	0	0	0	0	0.262764	0.294326
835	WellD03	343	556.748	99.8646	0.840952	0.601275	0.179371	19.1016	0.011808	2.2632	1.06045	0.621804	21.4673	57.7043	8.04825	0.594767	49.5624	66.7147	32.9708	22.9553	15.3758	12.0927	8.38067	7.249	5.44573	4.35224	3.23363	7.01546	8.34029	8.34029	8.34029	8.34029	8.34029	8.45116	8.69983	9.25841	0	0.156118	0.126582	0.126582	0.126582	0.126582	0.126582	0.118143	0.0886076	0.0253165	0	0.224364	0.00703373
836	WellD03	344	567.803	62.1812	0.860456	0.241353	0.109512	19.343	0.0035295	2.30814	1.09077	0.649591	21.2952	57.9872	8.00993	0.595901	10.8801	66.4461	33.107	23.3763	14.1305	11.7586	8.26093	7.10528	5.28917	4.36705	3.09164	6.56382	7.81335	8.38567	8.38567	8.38567	8.38567	8.45421	8.62683	9.32741	0	0.172996	0.139241	0.126582	0.126582	0.126582	0.126582	0.122363	0.0970464	0.0253165	0	0.244719	0.0200144
837	WellD03	345	205.42	13.7138	0.199893	0.277426	0.0667598	2.4735	0.0118448	0.835039	0.676765	0.758711	1.15517	0.434778	2.85654	-0.0370654	-4.8459	13.1956	12.3392	15.5423	22.0158	15.389	14.9363	7.80469	9.13409	11.8467	6.68634	1.18215	0	0	0	0	0	0	0	0	0	0.0168776	0	0	0	0	0	0	0	0	0	0.38593	0.231402
838	WellD03	346	1613.18	168.742	0.976088	0.782775	0.104602	31.5891	0.0316629	6.55764	0.692088	0.696689	3.32043	177.002	2.93853	0.747829	22.9916	9.72357	8.40805	20.3727	14.7083	4.79087	5.07881	2.96417	8.46166	4.57792	3.96846	4.92738	6.36841	6.43624	6.56526	7.91936	11.24	12.2625	12.2625	12.2625	12.2625	0.308017	0.219409	0.21519	0.206751	0.122363	0.0506329	0.0421941	0.0421941	0.0421941	0.0421941	0.355911	0.291248
839	WellD03	347	232.991	10.6629	0.0326196	0.0039718	0.0457652	1.9812	0.00617491	0.947116	0.628623	0.785579	0.205718	0.667351	1.27693	-0.201508	-10.3879	0.872149	0.396794	8.22805	6.75125	6.68238	9.73058	6.03878	10.1288	7.96104	7.44385	1.25553	0	0	0	0	0	0	0	0	0	0.00843882	0	0	0	0	0	0	0	0	0	0.266511	0.13313
840	WellD03	348	2032.82	84.7555	0.818746	0.76378	0.0416936	19.8512	0.013483	8.26349	0.459639	0.667056	2.74198	359.309	2.86108	0.590039	-98.9097	6.69566	1.61974	-0.293515	-1.2416	-1.66937	-1.8266	-1.50775	-1.87518	-1.45939	-1.69022	7.12912	8.35118	8.59644	8.59644	8.59644	8.62857	8.69835	8.95417	9.26509	0	0.523207	0.43038	0.413502	0.413502	0.413502	0.409283	0.396624	0.329114	0.172996	0	0.124914	-0.104639
841	WellD03	349	3675.12	424.164	0.826674	0.667024	0.115415	46.6557	0.0774709	14.9395	1.15962	0.630756	1.06139	461.067	1.83888	0.572572	92.117	2.38724	0.943735	2.76689	3.07615	0.3455	3.41688	3.21354	5.20927	5.49273	3.1569	9.52478	11.1052	11.4197	11.7234	12.1763	12.9446	13.7959	14.4829	15.4262	17.0846	0.721519	0.603376	0.582278	0.561181	0.527426	0.472574	0.417722	0.375527	0.324895	0.253165	0.325992	0.106347
842	WellD03	350	2944.62	263.679	0.0157157	0.0913787	0.089546	48.2721	0.0385431	11.97	1.04053	0.825473	2.15736	405.779	2.53041	-0.217411	-2.36749	6.08668	8.20093	2.91529	3.69311	5.95633	2.21209	3.56639	2.33888	4.00103	1.56351	10.7493	12.5915	13.2998	13.6598	14.6203	15.5902	16.821	17.8712	18.6088	19.8459	0.464135	0.388186	0.362869	0.350211	0.316456	0.28692	0.253165	0.227848	0.21097	0.185654	0.519246	0.335155
843	WellD03	351	383.884	11.0441	0.169998	0.0234947	0.0287693	9.93602	0.0177346	1.5605	0.256024	0.704173	12.764	11.9688	6.12654	-0.0686791	-23.6399	44.2865	33.0991	9.07238	15.4907	13.0661	9.14864	7.44757	6.93749	2.29018	2.64601	2.31709	3.44208	3.97701	4.77127	0	0	0	0	0	0	0.0590717	0.0253165	0.0168776	0.00843882	0	0	0	0	0	0	0.613336	0.349518
844	WellD03	352	4060.9	200.919	0.0148497	0.0334305	0.0494765	58.6891	0.0183528	16.5077	1.15731	0.853274	1.24946	614.285	1.9341	-0.230415	-165.983	2.99185	1.85083	0.47972	0.536875	0.809008	0.419688	0.798174	1.90054	1.68517	2.18439	13.8357	16.3833	17.2561	18.041	18.7481	18.866	19.4318	19.991	20.5679	22.2176	0.696203	0.578059	0.544304	0.514768	0.489451	0.485232	0.464135	0.443038	0.421941	0.367089	0.369609	0.305091
845	WellD03	353	2079.79	280.638	0.792601	0.75894	0.134936	37.0443	0.0072585	8.45445	0.969552	0.728781	3.43202	264.989	3.09706	0.54954	92.7289	10.2993	3.59227	3.93943	4.37725	1.18258	1.74495	0.6554	0.286136	1.23479	2.42488	8.94837	10.4412	10.9709	11.7129	12.3164	12.4104	12.7605	13.2397	13.4623	14.2342	0.476793	0.396624	0.371308	0.337553	0.312236	0.308017	0.291139	0.265823	0.253165	0.21097	0.382764	0.282271
846	WellD03	354	203.056	12.3772	0.112715	0.303539	0.0609547	1.32858	0.0091902	0.825432	0.769858	0.763264	-0.0306822	0.295405	1.21515	-0.102063	-5.96891	1.72549	1.11814	1.34703	5.40587	4.29039	10.8908	7.96243	11.4677	10.2829	11.3948	1.20158	0	0	0	0	0	0	0	0	0	0.0168776	0	0	0	0	0	0	0	0	0	0.327336	0.0798605
847	WellD03	355	947.993	168.126	0.809695	0.0668802	0.177349	17.1238	0.0501971	3.85363	0.922552	0.761455	11.0407	54.6355	6.131	0.578355	82.4745	40.9	27.1014	22.3859	10.5073	5.61601	15.0735	5.04835	2.9278	7.26101	5.8202	3.55493	5.84585	6.78858	7.82601	8.19663	8.69745	9.66926	10.2354	10.8844	11.5107	0.2827	0.139241	0.109705	0.0843882	0.0759494	0.0632911	0.0421941	0.0337553	0.0253165	0.0168776	0.380344	0.167372
848	WellD03	356	395.697	15.2262	0.0405521	0.0792068	0.0384794	2.33976	0.0203252	1.60852	0.54217	0.518733	-0.246013	0.825368	0.8475	-0.204914	-20.5251	0.758078	-0.260868	3.09234	0.700262	1.25663	0.662103	3.22919	2.95082	4.36614	4.854	1.33362	0	0	0	0	0	0	0	0	0	0.0126582	0	0	0	0	0	0	0	0	0	0.0174499	-0.0017163
849	WellD03	357	241.013	16.6866	0.115793	0.385661	0.0692351	2.09985	0.0189842	0.979729	0.702224	0.639845	-0.125527	0.359721	1.07954	-0.114694	-5.08899	1.62449	0.735755	8.47542	4.94876	9.92861	8.34271	9.43853	11.408	7.36305	7.94082	1.24714	0	0	0	0	0	0	0	0	0	0.0168776	0	0	0	0	0	0	0	0	0	0.186782	0.285864
850	WellD03	358	267.232	17.549	0.36377	0.355369	0.0656693	2.18294	0.00746322	1.08631	0.724521	0.744364	-0.0862998	0.49516	1.12317	0.135439	-6.5955	1.11236	-0.00220093	7.26398	3.6283	6.35283	5.35683	9.16896	7.27495	7.06681	5.52904	1.24023	0	0	0	0	0	0	0	0	0	0.0126582	0	0	0	0	0	0	0	0	0	0.104147	0.145179
851	WellD03	359	182.779	13.823	0.208236	0.334911	0.0756269	2.10201	0.0155186	0.743006	0.815361	0.662478	0.457101	0.240985	2.34325	-0.00907971	-2.69109	9.92833	6.46059	20.5461	13.4778	20.4275	13.8253	16.1223	11.6005	9.36748	10.0167	1.20991	0	0	0	0	0	0	0	0	0	0.0126582	0	0	0	0	0	0	0	0	0	0.127457	0.286718
852	WellD03	360	208.58	14.4108	0.163197	0.348421	0.0690899	5.00974	0.0182625	0.847887	0.22563	0.700869	28.8889	3.69461	9.77125	-0.100395	-4.43444	105.964	48.8177	29.7948	22.052	27.9942	12.832	19.0684	13.2204	11.0842	11.4606	1.72357	2.44058	0	0	0	0	0	0	0	0	0.021097	0.00843882	0	0	0	0	0	0	0	0	0.528458	0.138335
853	WellD03	361	2991.96	52.0912	0.414294	0.47801	0.0174104	28.1777	0.0230058	12.1624	0.673507	0.828838	1.24813	236.757	1.88779	0.148085	-218.233	4.49387	5.74312	7.60176	4.54337	4.57039	3.39502	3.2912	1.61655	1.57602	0.271072	5.04971	5.65342	7.03795	8.536	9.19166	9.67424	10.0766	10.2062	10.9502	11.2561	0.582278	0.49789	0.345992	0.244726	0.21097	0.185654	0.164557	0.156118	0.105485	0.0886076	0.382596	0.19189
854	WellD03	362	2912.02	236.424	0.399335	0.135393	0.0811892	52.2118	0.106832	11.8375	0.997069	0.694088	2.161	447.683	2.53706	0.144101	-26.6766	5.63821	1.97243	2.41188	1.64634	2.10377	-0.461901	1.96933	1.01179	-0.384936	1.21062	10.4756	11.0783	12.1823	12.5586	12.704	12.9012	13.4165	13.8539	14.7939	16.2295	0.603376	0.565401	0.50211	0.481013	0.472574	0.459916	0.42616	0.396624	0.337553	0.265823	0.268362	0.0442212
855	WellD03	363	2184.08	477.251	0.0974149	0.203152	0.218513	56.1076	0.0338736	8.87839	1.18068	0.797789	3.81613	271.941	3.25706	-0.123627	279.919	12.207	11.9312	7.85471	5.56281	7.71617	2.49533	6.19332	5.86951	5.66533	3.20421	9.18732	10.9818	13.8698	14.6807	16.3605	17.0134	18.1426	18.6162	18.8622	19.3288	0.472574	0.383966	0.28692	0.265823	0.227848	0.21519	0.194093	0.185654	0.181435	0.172996	0.517478	0.371745
856	WellD03	364	977.543	721.483	0.864911	0.00218972	0.738057	59.1389	0.00979735	3.97375	1.21545	0.85943	10.2885	147.129	5.2862	0.654791	633.162	30.4238	28.4694	26.774	16.5955	13.6422	15.0273	16.9199	15.3687	14.3121	13.0043	17.8624	21.0141	21.7416	21.7416	22.477	23.2132	23.2132	23.9421	25.4721	27.2392	0.130802	0.109705	0.105485	0.105485	0.101266	0.0970464	0.0970464	0.092827	0.0843882	0.0759494	0.913228	0.772457
857	WellD03	365	2144.7	267.409	0.618246	0.458619	0.124683	31.0864	0.00463966	8.71831	0.911476	0.756307	2.36162	312.902	2.5699	0.359581	73.6345	6.00457	2.32074	4.72564	2.80857	1.94652	0.901467	0.166565	-0.19593	1.1411	0.0641406	7.77343	8.92568	10.0136	10.1927	10.871	11.3052	12.7682	13.3972	14.4767	15.5585	0.455696	0.383966	0.329114	0.320675	0.28692	0.265823	0.202532	0.181435	0.147679	0.122363	0.41348	0.162485
858	WellD03	366	330.624	47.7735	0.0591857	0.160084	0.144495	8.01909	0.00734436	1.344	0.260048	0.735454	28.7058	11.8124	9.20797	-0.164349	17.9016	99.7088	43.388	24.9059	46.2175	26.3519	10.5613	19.1479	9.41251	11.9979	8.54386	2.28334	3.57312	3.99815	4.30154	0	0	0	0	0	0	0.0379747	0.0168776	0.0126582	0.00843882	0	0	0	0	0	0	0.219546	0.268329
859	WellD03	367	2656.55	163.562	0.0856702	0.185543	0.0615692	39.9805	0.0182723	10.799	0.917294	0.811714	2.0274	361.183	2.39428	-0.115913	-76.4578	5.36002	2.05817	0.465609	2.48716	1.91406	1.44392	-0.00495589	0.603599	0.606386	0.777774	10.3277	11.8238	12.3932	12.7325	12.8313	13.2186	13.3988	14.2174	15.7681	18.2054	0.438819	0.375527	0.35443	0.341772	0.337553	0.320675	0.312236	0.274262	0.21519	0.156118	0.395442	0.24291
860	WellD03	368	898.077	138.484	0.0201457	0.265998	0.154201	12.7719	0.0495249	3.65072	0.977374	0.859662	2.40643	24.6051	2.9108	-0.197043	57.3427	9.16865	6.14856	3.19248	5.18397	5.1014	6.37805	6.25489	1.18365	3.61033	4.14899	3.32007	4.59322	6.13417	6.56363	7.236	7.8504	8.13304	9.1674	9.56097	0	0.434599	0.257384	0.156118	0.135021	0.101266	0.0759494	0.0632911	0.0253165	0.0126582	0	0.564553	0.407934
861	WellD03	369	2103.81	145.189	0.791558	0.491793	0.0690125	47.5821	0.0184658	8.55205	0.83162	0.871875	2.34682	346.59	2.60357	0.558145	-44.8901	5.63821	5.85473	4.4322	2.87142	4.99196	0.256318	-0.0350906	7.31221	3.87563	5.01482	10.2086	11.6393	12.2952	12.559	12.9267	13.0434	13.3645	14.1476	14.6156	15.596	0.362869	0.312236	0.291139	0.2827	0.270042	0.265823	0.253165	0.223629	0.206751	0.172996	0.525145	0.263254
862	WellD03	370	186.515	12.2784	0.010498	0.0412479	0.0658307	2.11165	0.00946236	0.758189	0.77563	0.720117	0.617178	0.292335	2.41877	-0.219986	-4.57322	9.47394	6.35365	17.5779	12.3878	19.3734	11.5149	10.7871	9.07274	9.09838	8.74673	1.20437	0	0	0	0	0	0	0	0	0	0.0126582	0	0	0	0	0	0	0	0	0	0.162791	0.247881
863	WellD03	371	1715.21	188.229	0.103237	0.158993	0.109741	26.3267	0.0028187	6.9724	0.661574	0.825598	4.48023	205.024	3.54567	-0.165688	33.2596	13.7769	10.0731	4.06452	3.5044	2.10913	2.06198	0.0477159	0.125288	-0.0709692	-0.727331	6.55792	8.19866	8.7904	9.08685	9.66794	10.0981	11.2161	11.2939	11.5589	11.9529	0.472574	0.35865	0.324895	0.308017	0.274262	0.248945	0.189873	0.185654	0.168776	0.139241	0.402933	0.101909
864	WellD03	372	1939.3	18.9646	0.273012	0.282052	0.00977913	15.5402	0.0383119	7.88332	0.265979	0.652128	2.16678	113.968	2.48877	0.0518693	-156.251	8.81039	6.1448	0.116385	6.29858	1.28017	1.3913	0.755378	-0.38501	0.568299	-1.26383	2.34587	2.7819	4.46116	5.22012	5.85642	6.88647	0	0	0	0	0.451477	0.270042	0.0548523	0.0337553	0.0168776	0.00421941	0	0	0	0	0.338177	0.0545857
865	WellD03	373	1564.11	18.9831	0.233592	0.435789	0.0121366	9.8206	0.0123865	6.35818	0.242912	0.776287	0.636469	55.0575	1.47622	-0.0370451	-122.335	1.76243	0.93476	0.464462	0.102998	0.428613	0.981063	0.0955783	-0.614464	-1.02671	0.186973	2.43865	3.09441	3.79851	4.64451	5.23943	0	0	0	0	0	0.481013	0.2827	0.130802	0.0421941	0.00843882	0	0	0	0	0	0.426216	0.137753
866	WellD03	374	1369.9	113.29	0.465996	0.0903968	0.0826992	29.5861	0.0174834	5.5687	0.953954	0.665673	4.66316	73.5327	3.57809	0.230214	-10.481	19.272	11.5023	11.2549	5.86961	8.25398	17.006	2.89025	0.85325	1.50461	10.3424	3.63564	4.39621	5.34243	7.31179	9.15495	12.8911	13.5087	14.1064	14.6791	15.2687	0.679325	0.49789	0.337553	0.164557	0.101266	0.0506329	0.0464135	0.0421941	0.0379747	0.0337553	0.316284	0.122513
867	WellD03	375	307.272	16.1199	0.196733	0.214029	0.0524614	2.5171	0.0177336	1.24907	0.576275	0.732692	3.61836	2.10241	4.11419	-0.0354271	-11.6421	19.4269	21.0044	3.54608	12.1429	2.85651	3.13818	3.95914	8.68919	2.59151	3.46971	1.15331	0	0	0	0	0	0	0	0	0	0.021097	0	0	0	0	0	0	0	0	0	0.553549	0.249187
868	WellD03	376	156.498	17.1625	0.343367	0.397614	0.109666	3.11876	0.00538458	0.63617	0.853042	0.794855	2.30528	0.503952	2.77915	0.100627	3.02291	12.8678	10.6098	23.0275	13.2473	17.3574	13.0401	10.1749	10.4434	8.47376	8.54332	1.27396	0	0	0	0	0	0	0	0	0	0.0168776	0	0	0	0	0	0	0	0	0	0.432474	0.476524
869	WellD03	377	158.094	18.8438	0.291435	0.168747	0.119194	1.77515	0.0170765	0.642658	0.98258	0.758638	1.62273	0.379171	2.77453	0.0585555	4.56	11.1713	3.04845	4.52717	5.65588	3.83595	5.96456	5.11374	3.77532	4.28827	5.55395	1.18374	0	0	0	0	0	0	0	0	0	0.00421941	0	0	0	0	0	0	0	0	0	0.367905	0.188283
870	WellD03	378	3053.36	130.401	0.400104	0.628834	0.0427072	26.9648	0.0328222	12.412	0.47208	0.777418	0.978704	274.868	1.69717	0.203038	-145.471	2.7199	4.30015	1.85974	2.24635	1.88069	1.332	0.0952184	3.97309	1.0739	5.7314	4.58504	5.44385	6.09936	7.85933	9.5252	10.3634	11.0176	11.3016	12.1855	12.3582	0.56962	0.447257	0.367089	0.21519	0.14346	0.118143	0.101266	0.092827	0.07173	0.0675105	0.398906	0.143212
871	WellD03	379	2771.1	74.9025	0.055689	0.583378	0.0270299	37.6279	0.00923745	11.2646	0.837716	0.752921	1.72178	316.408	2.23018	-0.183206	-175.466	4.83135	2.60264	8.03969	5.46114	4.15488	2.28516	3.09075	3.15944	1.52546	1.22224	7.65892	8.52404	8.99454	10.1645	10.6967	11.1487	11.5995	12.187	12.6446	13.9799	0.590717	0.518987	0.481013	0.396624	0.362869	0.333333	0.303797	0.265823	0.236287	0.164557	0.433293	0.229159
872	WellD03	380	272.432	13.6006	0.101281	0.0208943	0.049923	2.3696	0.0136482	1.10745	0.67138	0.722915	-0.0109517	0.510349	1.30097	-0.143419	-11.0136	2.87342	4.83403	14.9003	12.5581	17.0887	12.161	10.0847	8.85719	8.45781	10.0721	1.34236	0	0	0	0	0	0	0	0	0	0.0126582	0	0	0	0	0	0	0	0	0	0.224755	0.213784
873	WellD03	381	1771.02	107.653	0.951996	0.182013	0.0607855	21.5912	0.00743477	7.19929	0.345492	0.732546	3.70873	332.579	3.27748	0.700095	-52.3596	9.74383	3.35326	0.687859	-0.558092	-1.04168	-1.68388	-1.90858	-1.96518	-1.39824	-1.89786	8.36421	9.17298	9.39544	9.45483	9.56927	9.65228	9.69218	9.80022	9.94099	10.259	0.464135	0.413502	0.400844	0.396624	0.388186	0.379747	0.375527	0.35443	0.324895	0.130802	0.206922	-0.0650175
874	WellD03	382	250.004	9.05322	0.125723	0.0447472	0.0362123	1.97559	0.0186818	1.01628	0.596354	0.736916	0.30637	0.443761	2.03504	-0.119792	-13.5346	8.09868	1.68777	7.08539	5.71058	8.64644	4.00534	6.18453	8.18401	8.55379	9.26225	1.16607	0	0	0	0	0	0	0	0	0	0.0168776	0	0	0	0	0	0	0	0	0	0.0473271	0.195461
875	WellD03	383	1760.4	84.4468	0.962286	0.191245	0.0479702	21.0361	0.0218053	7.1561	0.342412	0.733073	3.78807	345.689	3.3369	0.708051	-74.6054	9.89216	3.34328	0.734497	-0.494136	-1.20433	-1.62259	-1.90223	-1.9017	-1.23222	-1.93397	8.52841	9.53086	9.6092	9.6092	9.6092	9.69221	9.7294	9.80032	9.99659	10.3343	0.459916	0.400844	0.396624	0.396624	0.396624	0.388186	0.383966	0.371308	0.324895	0.160338	0.175928	-0.0607531
876	WellD03	384	212.749	13.1383	0.199185	0.184008	0.0617548	2.24678	0.00475332	0.864833	0.659505	0.757846	2.01627	0.472774	3.85256	-0.0566161	-6.0836	24.3837	21.7852	12.8259	14.0931	13.4691	12.4741	9.95465	6.81022	12.0477	16.7437	1.27066	0	0	0	0	0	0	0	0	0	0.0126582	0	0	0	0	0	0	0	0	0	0.528506	0.343393
877	WellD03	385	1608.75	109.894	0.979827	0.202601	0.0683103	27.4329	0.0244038	6.53963	0.461928	0.662258	4.67011	306.761	3.69087	0.761208	-35.4565	12.7218	5.19439	2.75493	1.37039	0.190825	-0.771467	-1.13705	-1.22694	-1.37788	-1.77106	9.32924	10.286	10.3897	10.3897	10.3897	10.3897	10.3897	10.3897	10.678	10.8028	0.375527	0.333333	0.329114	0.329114	0.329114	0.329114	0.329114	0.329114	0.28692	0.253165	0.249585	0.0261092
878	WellD03	386	196.366	15.3857	0.335417	0.441313	0.0783521	2.2701	0.0096089	0.798234	0.734286	0.742975	1.13003	0.354176	3.10543	0.0997243	-2.35598	15.2438	15.419	15.3986	16.4018	21.3952	11.4807	10.7531	10.1429	11.2096	10.7233	1.2915	0	0	0	0	0	0	0	0	0	0.0126582	0	0	0	0	0	0	0	0	0	0.467264	0.226792
879	WellD03	387	631.453	102.761	0.837961	0.490027	0.162738	9.27185	0.0198405	2.56688	1.29101	0.722633	2.53572	7.95936	3.23936	0.600488	45.7095	14.9703	10.4706	5.56471	6.61337	4.61973	4.34294	3.20821	0.556148	-0.362391	-0.313044	2.91464	3.29823	3.74764	5.01525	5.25018	0	0	0	0	0	0.308017	0.244726	0.151899	0.0337553	0.021097	0	0	0	0	0	0.481243	0.181293
880	WellD03	388	456.761	11.2576	0.206166	0.320274	0.0246467	9.40734	0.0156294	1.85675	0.261748	0.631876	10.6804	20.7041	5.60445	-0.0454976	-30.0107	34.4182	30.7864	34.3524	15.0931	17.9671	13.1816	5.04379	2.17957	7.24879	10.6038	2.68992	3.97403	3.97403	4.34181	0	0	0	0	0	0	0.0843882	0.0421941	0.0421941	0.0253165	0	0	0	0	0	0	0.382053	0.0327991
881	WellD03	389	318.894	8.14883	0.229127	0.1622	0.0255534	2.52312	0.0336674	1.29632	0.617769	0.759664	0.133608	0.73186	1.67662	-0.021547	-20.6633	4.40406	12.3789	8.22292	4.93451	2.37472	3.47039	2.26104	0.884118	0.962313	2.46598	1.12116	0	0	0	0	0	0	0	0	0	0.0295359	0	0	0	0	0	0	0	0	0	0.264693	0.113183
882	WellD03	390	169.058	13.0206	0.197815	0.201382	0.0770185	2.72947	0.0113414	0.687227	0.775223	0.785694	0.752426	0.270021	2.17288	-0.0285085	-2.2538	10.0143	11.1576	29.3762	21.9441	22.0688	16.0252	12.6601	11.3759	11.8538	11.8542	1.26846	0	0	0	0	0	0	0	0	0	0.0126582	0	0	0	0	0	0	0	0	0	0.383988	0.261516
883	WellD03	391	288.695	14.1702	0.339524	0.316677	0.0490835	2.17901	0.0161571	1.17356	0.612285	0.726724	-0.227937	0.443558	0.878065	0.099277	-11.9134	1.19674	1.99369	11.7333	4.917	17.3938	7.87862	8.5395	8.17444	7.75885	9.543	1.21331	0	0	0	0	0	0	0	0	0	0.0168776	0	0	0	0	0	0	0	0	0	0.308372	0.286149
884	WellD03	392	428.413	4.55058	0.364041	0.102808	0.0106219	10.5302	0.0398732	1.74152	0.270291	0.720076	15.9232	11.5071	7.2171	0.12814	-34.1566	60.4859	24.8114	30.5884	15.0798	14.4934	14.3511	3.90353	5.5769	7.53107	4.12673	1.94844	3.8226	4.97796	4.97796	0	0	0	0	0	0	0.0675105	0.0168776	0.00843882	0.00843882	0	0	0	0	0	0	0.660817	0.442456
885	WellD03	393	1199.97	11.7225	0.870275	0.58223	0.00976901	12.1476	0.0114199	4.87791	0.296652	0.861089	1.90922	90.1578	2.37919	0.65243	-96.6944	4.39877	3.76073	2.60654	1.6074	2.60868	0.535418	0.258713	-0.392619	-0.239875	0.858648	3.2361	3.76188	3.99664	4.44715	5.70338	6.02051	0	0	0	0	0.248945	0.198312	0.168776	0.0886076	0.0126582	0.00421941	0	0	0	0	0.531182	0.291251
886	WellD03	394	228.39	8.04806	0.214564	0.17963	0.0352383	1.06763	0.0295074	0.928414	0.732	0.687256	-0.134522	0.365746	0.949186	-0.0568107	-12.587	0.434266	-0.496555	-0.242288	1.31842	-0.38047	1.83046	0.279459	-0.212417	0.158369	-0.441424	0	0	0	0	0	0	0	0	0	0	0	0	0	0	0	0	0	0	0	0	0.126843	-0.0177704
887	WellD03	395	1376.06	47.4373	0.267475	0.226501	0.0344732	15.3899	0.0589114	5.59375	0.529132	0.73231	4.01635	32.8874	4.17002	0.0300474	-76.8899	31.2865	15.506	13.1388	3.26376	4.08912	2.10705	5.86074	1.70525	3.01666	0.504259	2.60624	3.70007	4.41524	5.2325	5.82745	6.36929	0	0	0	0	0.42616	0.21519	0.135021	0.07173	0.0379747	0.0168776	0	0	0	0	0.316139	0.221264
888	WellD03	396	655.688	16.1631	0.85651	0.074895	0.0246506	21.6266	0.0235238	2.6654	0.578448	0.616104	27.3665	59.6474	9.13424	0.598454	-43.0783	90.1477	42.5532	34.0566	21.8727	19.0342	14.8365	12.5378	9.79326	8.31765	1.20453	6.57648	10.1693	10.1693	10.1693	10.1693	10.1693	10.1693	10.1693	10.4062	10.4429	0.113924	0.0675105	0.0675105	0.0675105	0.0675105	0.0675105	0.0675105	0.0675105	0.0590717	0.0548523	0.233125	-0.00476568
889	WellD03	397	443.175	9.3751	0.894898	0.112369	0.0211544	22.1708	0.00492803	1.80153	0.586932	0.674193	32.9318	57.8428	9.88677	0.638987	-30.6658	100.693	47.5178	35.7837	22.835	19.4268	15.2762	12.5213	9.98569	8.49521	4.78687	8.87324	10.2362	10.2362	10.2362	10.2362	10.2362	10.2362	10.2362	10.363	10.4907	0.0801688	0.0675105	0.0675105	0.0675105	0.0675105	0.0675105	0.0675105	0.0675105	0.0632911	0.0548523	0.249564	0.0289004
890	WellD03	398	202.443	5.98029	0.134081	0.0230566	0.0295405	2.2231	0.01099	0.822941	0.721013	0.754826	1.79575	0.469819	3.42324	-0.113805	-12.3105	18.5517	15.7065	21.2538	21.5847	13.5507	12.5775	9.11643	8.80028	9.32724	6.59052	1.26723	0	0	0	0	0	0	0	0	0	0.00421941	0	0	0	0	0	0	0	0	0	0.469252	0.214099
891	WellD03	399	197.608	9.59124	0.129031	0.0411686	0.0485367	2.17281	0.00680357	0.803284	0.734361	0.733802	0.193519	0.337434	1.52119	-0.102459	-8.26265	3.21038	3.89132	12.7031	9.48892	16.1611	9.95918	8.43289	9.31979	7.52843	10.1526	1.18679	0	0	0	0	0	0	0	0	0	0.0126582	0	0	0	0	0	0	0	0	0	0.323058	0.160419
892	WellD03	400	260.705	14.2848	0.171906	0.239492	0.0547932	3.08984	0.0131403	1.05977	0.593698	0.884173	1.10793	0.901138	2.55249	-0.0572634	-9.26983	8.21258	7.87843	23.3357	4.07073	20.413	6.07804	9.68945	9.63643	11.9308	11.624	1.28565	0	0	0	0	0	0	0	0	0	0.0379747	0	0	0	0	0	0	0	0	0	0.543598	0.525635
893	WellD03	401	465.3	11.6441	0.259274	0.284793	0.0250251	4.15723	0.0318392	1.89146	0.813182	0.741635	0.181805	1.94872	1.46454	0.0552059	-30.3957	2.8611	6.17072	23.3638	15.7655	10.339	16.8037	5.18363	9.67867	6.21883	4.73307	2.00001	2.65363	3.09981	0	0	0	0	0	0	0	0.0675105	0.0295359	0.00421941	0	0	0	0	0	0	0	0.373431	0.15091
894	WellD03	402	196.214	14.8579	0.324182	0.34032	0.075723	2.04513	0.0227949	0.797617	0.642932	0.78315	1.86888	0.699104	2.95362	0.112676	-2.87003	9.94945	17.8904	29.9645	15.2449	19.2736	16.2351	10.3392	12.9271	10.0786	6.06934	1.30526	0	0	0	0	0	0	0	0	0	0.0126582	0	0	0	0	0	0	0	0	0	0.53665	0.327316
895	WellD03	403	1164.33	13.2966	0.569284	0.622472	0.01142	5.00649	0.0276387	4.73303	0.372966	0.709935	0.0809562	14.8215	1.13083	0.328099	-91.9003	0.563789	-0.353178	-0.172503	-0.396767	-0.794148	2.82456	0.222903	0.279364	-1.37803	-0.756831	1.47569	2.47329	3.19959	0	0	0	0	0	0	0	0.320675	0.0295359	0.00421941	0	0	0	0	0	0	0	0.177094	0.136728
896	WellD03	404	3271.27	589.095	0.898945	0.828401	0.180081	33.5032	0.0261721	13.2979	1.03027	0.896209	0.266008	179.986	1.18396	0.66328	293.535	0.39638	1.48019	3.80548	1.82029	-0.181368	-0.0587371	0.6003	0.0198066	1.24963	1.19745	7.18778	8.04212	8.68806	9.52926	10.0738	10.8665	11.6502	12.5455	13.3576	14.1119	0.704641	0.611814	0.548523	0.472574	0.42616	0.362869	0.308017	0.253165	0.21097	0.177215	0.580316	0.454743
897	WellD03	405	633.204	17.3852	0.211925	0.175307	0.027456	6.49243	0.0198669	2.574	0.247351	0.761701	2.90758	14.9198	3.07156	0.00138636	-39.8248	10.4306	6.34966	12.6969	7.0477	5.63721	8.46678	3.87487	2.44225	8.30493	2.43659	1.80375	2.68529	3.07617	0	0	0	0	0	0	0	0.135021	0.0379747	0.00843882	0	0	0	0	0	0	0	0.468687	0.51002
898	WellD03	406	427.552	15.0267	0.228036	0.000983137	0.0351459	3.93214	0.0241843	1.73801	0.376648	0.765837	3.95655	2.41009	4.76205	-0.000800932	-23.6026	41.2757	28.0281	15.188	4.64648	3.70723	3.68441	3.97993	3.69516	4.38382	4.07992	1.44413	2.0801	0	0	0	0	0	0	0	0	0.0379747	0.00421941	0	0	0	0	0	0	0	0	0.267834	0.238503
899	WellD03	407	496.671	16.0249	0.13524	0.177674	0.0322646	2.72104	0.0195408	2.01899	0.366296	0.780228	0.447044	2.5775	1.92821	-0.0932073	-28.8494	4.14877	4.79749	3.7933	3.51132	3.05361	0.995746	2.63385	0.321425	1.17269	3.52918	1.19575	0	0	0	0	0	0	0	0	0	0.0253165	0	0	0	0	0	0	0	0	0	0.414505	0.331602
900	WellD03	408	466.335	18.0801	0.0782831	0.0767069	0.0387706	2.63355	0.0380038	1.89567	0.426862	0.660339	0.06175	2.00275	1.1479	-0.155004	-24.0533	1.51618	1.38989	5.44384	2.50672	4.13011	2.24476	0.748976	8.43098	6.82655	6.75791	1.68833	2.31451	0	0	0	0	0	0	0	0	0.021097	0.00843882	0	0	0	0	0	0	0	0	0.138623	0.120895
901	WellD04	0	325.995	15.0659	0.0229038	0.043292	0.0462152	2.60326	0.0206242	1.32518	0.522962	0.78452	0.396788	1.43675	1.53427	-0.226483	-14.3877	1.97332	1.8421	2.4833	5.89067	2.51486	9.19133	7.00824	9.35811	8.43855	1.14423	1.35385	0	0	0	0	0	0	0	0	0	0.00843882	0	0	0	0	0	0	0	0	0	0.316191	0.209726
902	WellD04	1	4511.54	84.7638	0.569557	0.549441	0.0187882	22.4676	0.246746	18.3396	0.212814	0.581359	0.455845	271.238	1.62045	0.340248	-322.854	2.71529	0.82435	0.210379	-0.750931	-0.434316	-0.950673	-1.19583	-0.861865	0.297619	-0.182163	4.87563	5.42572	6.14964	7.03043	7.55017	8.22744	8.81642	9.46122	9.88136	10.339	0.915612	0.78481	0.628692	0.476793	0.396624	0.299578	0.223629	0.147679	0.101266	0.0421941	0.12145	0.0164799
903	WellD04	2	4863.66	103.128	0.474966	0.40062	0.0212038	22.0661	0.130881	19.771	0.216443	0.513065	0.193256	276.603	1.25482	0.25135	-336.304	1.42449	0.267345	-0.196868	-0.205868	-0.968729	-1.00207	-0.0338768	-0.547299	-1.19387	-0.334408	4.67886	5.32605	5.99068	6.7211	7.33783	7.87513	8.62173	9.06413	9.68476	10.23	0.877637	0.729958	0.590717	0.459916	0.35865	0.2827	0.185654	0.126582	0.0632911	0.0253165	0.187755	-0.0518706
904	WellD04	3	430.663	9.66972	0.150327	0.0859993	0.0224531	2.21279	0.0289679	1.75066	0.314388	0.750612	-0.0894406	1.79981	0.788886	-0.0932942	-29.2407	-0.308098	-0.176475	1.09171	1.73043	-0.351532	-0.0638187	0.425398	1.04534	2.36163	1.87421	1.1469	0	0	0	0	0	0	0	0	0	0.00843882	0	0	0	0	0	0	0	0	0	0.157693	0.12031
905	WellD04	4	699.354	8.31157	0.025895	0.0161027	0.0118846	13.8895	0.0485543	2.8429	0.293025	0.657803	28.3537	23.2823	10.44	-0.230508	-54.8751	129.472	54.346	18.3629	16.7081	18.6284	9.16225	12.1538	5.46509	5.26033	6.90361	2.69569	4.81738	5.84436	5.84436	6.31175	6.96594	7.01964	0	0	0	0.0590717	0.0253165	0.0168776	0.0168776	0.0126582	0.00843882	0.00421941	0	0	0	0.360188	0.291354
906	WellD04	5	359.111	12.1352	0.303324	0.282566	0.0337923	2.22204	0.0157239	1.4598	0.470022	0.704441	-0.0923811	0.910883	1.00671	0.0822884	-20.3105	1.64831	2.57822	4.29159	7.3504	13.2148	8.21972	6.76406	10.2847	6.4163	5.2649	1.12881	0	0	0	0	0	0	0	0	0	0.00843882	0	0	0	0	0	0	0	0	0	0.150923	0.116543
907	WellD04	6	1749.41	183.935	0.446549	0.186354	0.105141	17.6786	0.055376	7.11144	1.02785	0.89158	1.39766	62.5699	2.31822	0.230996	25.8759	6.71109	9.69545	9.14486	5.16733	4.95202	5.11151	3.62318	1.85538	2.29497	1.55285	3.77993	5.45217	6.59041	7.87032	8.15257	8.38956	9.08936	9.43826	10.1253	10.9353	0.506329	0.299578	0.21519	0.151899	0.139241	0.126582	0.092827	0.0759494	0.0421941	0.021097	0.581916	0.490683
908	WellD04	7	2742.65	13.2003	0.967187	0.843532	0.00481297	38.2673	0.0225273	11.149	0.550715	0.589225	1.9077	535.93	2.39141	0.710787	-234.599	4.19189	0.305319	2.12561	0.0349622	-0.0557963	-0.186591	-0.439386	-0.557456	0.0570489	-0.791753	9.38224	10.6907	10.807	10.9031	10.9031	10.9375	11.0063	11.4659	12.0089	14.6267	0.734177	0.628692	0.620253	0.611814	0.611814	0.607595	0.599156	0.527426	0.443038	0.21097	0.160211	-0.129347
909	WellD04	8	2846.5	175.401	0.972172	0.803869	0.0616198	25.9007	0.0268339	11.5711	0.505283	0.579572	1.72142	494.504	2.27235	0.741533	-81.7807	3.7631	0.0819209	-1.25551	-1.82107	-1.88135	-1.75855	-0.700571	-1.39801	-0.410422	-0.156465	8.65804	9.27559	9.67892	9.77181	9.89088	9.98915	10.0481	10.2732	10.5194	12.1456	0.683544	0.628692	0.594937	0.586498	0.57384	0.561181	0.552743	0.506329	0.447257	0.156118	0.110887	-0.162472
910	WellD04	9	417.742	8.45408	0.0168147	8.98e-05	0.0202376	2.71575	0.0151167	1.69814	0.334538	0.755384	0.0645617	1.50805	1.27612	-0.239601	-29.2889	1.68385	0.605627	5.03605	3.63739	5.66917	1.9371	3.00622	8.30935	2.77223	2.27499	1.12556	0	0	0	0	0	0	0	0	0	0.00843882	0	0	0	0	0	0	0	0	0	0.319983	0.109488
911	WellD04	10	196.781	8.79128	0.228803	0.241611	0.0446754	2.096	0.00783584	0.799924	0.64996	0.735644	0.965651	0.522801	2.33449	-0.012201	-8.98792	6.30673	7.9427	10.7339	9.70132	8.14121	2.89433	3.59372	2.33423	3.43042	2.58757	1.0398	0	0	0	0	0	0	0	0	0	0.00421941	0	0	0	0	0	0	0	0	0	0.363931	0.308017
912	WellD04	11	1162.39	35.3164	0.7643	0.617084	0.0303827	10.2991	0.0284501	4.72514	0.548972	0.662606	2.56659	40.7703	2.92557	0.51541	-69.7052	10.3731	6.34418	7.08456	-0.407099	8.89756	5.03435	2.81729	0.57237	0.129934	1.50884	2.18327	3.51283	3.91303	4.54095	5.17996	0	0	0	0	0	0.42616	0.160338	0.113924	0.0506329	0.00843882	0	0	0	0	0	0.403116	0.263041
913	WellD04	12	394.027	11.4996	0.00257634	0.0451659	0.0291848	2.29468	0.0050649	1.60174	0.338062	0.557824	1.38225	1.66932	2.94044	-0.243584	-24.1007	16.1285	1.94641	11.1608	2.07837	2.47797	6.93605	4.18171	9.33641	2.85065	4.74646	1.20212	0	0	0	0	0	0	0	0	0	0.0126582	0	0	0	0	0	0	0	0	0	0.289202	-0.0547919
914	WellD04	13	357.134	11.8648	0.248238	0.00347638	0.0332221	7.1256	0.00993001	1.45177	0.188891	0.742039	15.0733	14.7785	6.68111	0.000265826	-20.4023	48.8692	21.6941	29.2422	9.93695	10.1132	13.7271	3.30282	3.26426	4.04069	5.32841	1.95795	3.16735	3.52923	0	0	0	0	0	0	0	0.0337553	0.0126582	0.00843882	0	0	0	0	0	0	0	0.687455	0.325675
915	WellD04	14	221.134	7.19459	0.259251	0.0155597	0.0325349	1.47581	0.00755912	0.89892	0.590607	0.499496	0.000302699	0.313574	1.46264	0.0311875	-12.7849	3.38005	3.02444	11.0548	12.0228	11.2946	10.9286	11.3443	5.19656	8.8802	6.65146	0	0	0	0	0	0	0	0	0	0	0	0	0	0	0	0	0	0	0	0	0.141433	-0.00993413
916	WellD04	15	2294.6	107.8	0.0670749	0.0210009	0.0469799	21.0514	0.0756375	9.32766	0.384711	0.513702	2.71768	381.336	2.83377	-0.177064	-99.5174	6.9794	1.55893	-0.319979	-1.18145	-1.64867	-1.92785	-1.77437	-1.80304	-1.66216	-1.85875	8.20685	9.29403	9.43773	9.47587	9.62011	9.70181	9.7268	9.80011	10.0129	10.291	0.746835	0.64135	0.628692	0.624473	0.607595	0.594937	0.590717	0.56962	0.493671	0.257384	0.152462	-0.0878196
917	WellD04	16	282.987	11.0356	0.3165	0.196917	0.038997	2.6038	0.0194514	1.15036	0.376706	0.748609	5.60823	3.11869	4.61153	0.0761472	-14.5323	22.1322	16.5833	10.9365	6.61829	11.157	3.16604	6.25998	4.48159	9.21608	6.21012	1.12921	0	0	0	0	0	0	0	0	0	0.0421941	0	0	0	0	0	0	0	0	0	0.492187	0.0940187
918	WellD04	17	259.629	15.6043	0.312093	0.0487828	0.0601021	1.93197	0.00572614	1.0554	0.664456	0.667373	0.266105	0.548758	1.73489	0.0705716	-7.85326	5.66345	3.12968	6.26798	14.6162	11.8111	6.48921	5.57321	5.72581	5.89556	5.28017	1.06613	0	0	0	0	0	0	0	0	0	0.0126582	0	0	0	0	0	0	0	0	0	0.042817	0.119538
919	WellD04	18	3534.68	15.4588	0.437601	0.333755	0.00437345	20.5048	0.0580674	14.3686	0.309739	0.669719	0.990431	565.568	1.77924	0.194193	-303.9	1.5127	-0.960034	-1.72689	-1.78444	-1.66361	-1.65152	-1.77753	-1.48834	0.103756	-0.429082	6.82591	7.8692	8.52122	8.63792	8.68352	8.83563	9.23398	10.112	10.8364	13.5279	0.49789	0.413502	0.371308	0.362869	0.35865	0.341772	0.28692	0.198312	0.126582	0.0464135	0.029894	-0.262113
920	WellD04	19	361.907	16.9881	0.0396332	0.275405	0.0469404	2.83901	0.00540433	1.47117	0.38002	0.81142	0.941568	1.51725	2.35947	-0.209958	-15.7103	9.11239	12.2345	7.24231	11.5741	9.88045	4.28073	9.9941	13.1014	0.323222	3.9701	1.20896	0	0	0	0	0	0	0	0	0	0.0126582	0	0	0	0	0	0	0	0	0	0.432003	0.257634
921	WellD04	20	536.204	11.9905	0.0895299	0.167309	0.0223618	2.46063	0.023047	2.17969	0.220659	0.776419	0.383859	4.93265	1.30438	-0.130354	-36.4556	1.08985	0.745014	-0.571354	-0.424378	-0.428853	-1.08502	-0.278939	-1.03198	-0.982	-0.523584	1.26162	0	0	0	0	0	0	0	0	0	0.00843882	0	0	0	0	0	0	0	0	0	0.361654	0.280526
922	WellD04	21	180.224	21.355	0.0591527	0.282031	0.118491	1.92374	0.0193676	0.732619	0.879316	0.732132	0.108582	0.264388	1.47259	-0.184019	5.07175	2.54214	8.5757	15.2126	27.1787	23.9716	20.6625	15.1946	11.7942	10.7322	9.91738	1.35471	0	0	0	0	0	0	0	0	0	0.0126582	0	0	0	0	0	0	0	0	0	0.299368	0.273026
923	WellD04	22	140.918	10.1217	0.164148	0.0580207	0.0718266	1.42721	0.00564822	0.572838	0.626629	0.823461	1.35766	0.297963	2.47742	-0.0832137	-2.61029	9.69467	7.15378	9.2815	13.7182	24.1043	19.0536	20.813	13.7936	10.9799	11.9524	1.12375	0	0	0	0	0	0	0	0	0	0.00843882	0	0	0	0	0	0	0	0	0	0.467831	0.360816
924	WellD04	23	175.477	15.5266	0.353593	0.462643	0.0884822	2.11737	0.00690432	0.713323	0.725894	0.808332	0.96799	0.43979	2.30347	0.129504	-0.327767	5.59146	4.92633	11.6821	5.58109	8.40659	9.73201	9.04892	7.81129	3.14293	5.23763	0	0	0	0	0	0	0	0	0	0	0	0	0	0	0	0	0	0	0	0	0.402239	0.284
925	WellD04	24	634.416	3.99152	0.00621108	0.00721653	0.00629165	2.37506	0.0134443	2.57893	0.303897	0.66297	-0.0644806	2.927	1.12995	-0.223441	-53.328	1.32264	2.61317	0.594672	1.82051	0.430511	-0.73936	1.52114	0.951307	-0.0502009	-0.827908	1.17862	0	0	0	0	0	0	0	0	0	0.0168776	0	0	0	0	0	0	0	0	0	0.252993	-0.0238317
926	WellD04	25	2149.84	210.42	0.0127789	0.000565235	0.0978771	32.8547	0.0381283	8.73919	0.873431	0.85908	3.34981	134.136	3.32926	-0.218727	16.182	15.4429	5.46045	12.1458	3.27888	5.29494	5.48117	4.71615	4.6498	3.15548	4.05411	5.58185	8.76673	10.7755	12.5232	14.1346	15.2531	15.8775	15.8775	16.1246	16.9061	0.506329	0.28692	0.219409	0.177215	0.147679	0.130802	0.122363	0.122363	0.118143	0.105485	0.45843	0.416883
927	WellD04	26	797.79	240.387	0.765874	0.447133	0.301316	25.7941	0.0114406	3.24305	1.17476	0.799241	13.4222	90.7563	6.1082	0.526418	168.307	41.8605	33.7168	18.698	15.2482	8.76484	6.04093	6.32385	4.46263	4.59435	1.33293	7.12144	8.42791	8.55769	9.15506	10.0197	10.4767	10.6056	10.8541	11.2809	12.06	0.232068	0.189873	0.185654	0.164557	0.139241	0.126582	0.122363	0.113924	0.0970464	0.0675105	0.457369	0.161371
928	WellD04	27	318.987	13.6278	0.215856	0.0516175	0.0427222	2.34252	0.012565	1.2967	0.405969	0.783458	0.121809	0.880361	1.41595	-0.0501824	-15.1927	2.41848	1.73489	7.9367	11.1905	6.70942	5.6159	8.75582	3.33269	5.90488	8.22941	1.06837	0	0	0	0	0	0	0	0	0	0.0126582	0	0	0	0	0	0	0	0	0	0.326413	0.231351
929	WellD04	28	430.618	39.8867	0.153258	0.0932831	0.0926265	3.16061	0.00678785	1.75048	0.858505	0.695356	0.878942	2.20673	2.37476	-0.0865172	0.980273	7.48804	4.37094	0.947861	1.96317	0.978741	1.4752	4.52398	1.56097	2.46882	0.460219	1.40312	2.04549	0	0	0	0	0	0	0	0	0.177215	0.021097	0	0	0	0	0	0	0	0	0.250151	0.0891562
930	WellD04	29	2232.5	83.3203	0.0169707	0.00314645	0.0373215	34.8774	0.0360686	9.07521	0.901283	0.674124	2.64999	179.742	2.94154	-0.204095	-118.386	9.40312	4.71064	3.15896	3.60733	5.8009	6.49911	-1.03436	0.325747	2.84752	1.04591	5.74405	7.11569	7.81879	8.40144	8.99547	9.0969	9.49151	9.9894	13.3837	15.1003	0.666667	0.506329	0.438819	0.383966	0.333333	0.324895	0.278481	0.219409	0.07173	0.0506329	0.244731	-0.0211479
931	WellD04	30	1048.86	12.8515	0.971937	0.374215	0.0122528	17.0253	0.0197883	4.26367	0.672956	0.700894	6.76585	125.717	4.46058	0.722602	-81.9132	19.8557	9.27407	4.35415	3.34183	1.36193	1.7428	-0.30591	-0.729711	-0.264779	-0.665929	6.49547	7.53129	7.53129	7.76272	7.82281	7.82281	8.03428	8.27874	0	0	0.278481	0.232068	0.232068	0.219409	0.21519	0.21519	0.185654	0.0970464	0	0	0.24266	-0.0250252
932	WellD04	31	404.138	18.116	0.00387149	0.0078023	0.0448263	14.7819	0.0243898	1.64284	0.221797	0.70568	26.291	38.506	8.72794	-0.216472	-18.3979	81.0452	52.2405	32.6059	24.8791	19.0521	8.24433	12.089	7.17063	4.43513	10.5266	4.658	6.82943	6.82943	6.82943	6.82943	6.82943	7.15663	0	0	0	0.0421941	0.0253165	0.0253165	0.0253165	0.0253165	0.0253165	0.00843882	0	0	0	0.527978	0.39663
933	WellD04	32	324.362	8.28594	0.220917	0.0047103	0.0255453	1.83832	0.0107513	1.31854	0.380011	0.767712	1.20313	1.78558	2.30895	-0.0304909	-21.0202	6.7461	3.64485	4.69251	5.35967	12.7831	8.3558	7.16899	2.4138	3.33168	5.62184	1.09001	0	0	0	0	0	0	0	0	0	0.00843882	0	0	0	0	0	0	0	0	0	0.363003	0.165151
934	WellD04	33	5042.82	39.6596	0.203802	0.182447	0.00786457	34.9726	0.0118007	20.4993	0.500525	0.683413	0.288671	551.712	1.09869	-0.0137073	-415.96	-0.00424105	-0.117328	-0.733307	-0.94771	-1.17145	-0.829441	-1.41681	-0.800734	-0.750967	-0.522756	8.46644	9.25155	9.57887	9.84453	10.0523	10.5481	11.0989	11.692	12.389	12.9334	0.831224	0.746835	0.71308	0.683544	0.658228	0.594937	0.523207	0.447257	0.367089	0.308017	0.410982	0.0785761
935	WellD04	34	647.77	34.4097	0.682726	0.637511	0.0531202	5.99479	0.0259512	2.63321	0.626979	0.703771	4.30817	6.14121	4.93345	0.452775	-24.1163	40.0308	5.40288	27.3036	6.00716	0.154977	4.42793	-0.191057	1.16724	8.32492	-0.678204	1.31393	3.2656	3.2656	0	0	0	0	0	0	0	0.177215	0.00421941	0.00421941	0	0	0	0	0	0	0	0.521349	0.298393
936	WellD04	35	1716.29	275.698	0.326839	0.0304619	0.160636	39.9292	0.0149809	6.9768	0.852754	0.786416	3.44809	272.264	3.10652	0.118306	120.631	9.19452	10.574	8.374	5.25843	2.28104	6.76724	3.77458	3.77792	3.39209	1.7109	10.1143	11.8401	12.1893	12.1893	12.3279	12.8898	13.3227	15.2153	15.4145	15.8086	0.278481	0.232068	0.223629	0.223629	0.219409	0.202532	0.189873	0.14346	0.139241	0.130802	0.502169	0.308391
937	WellD04	36	4845.44	76.9542	0.962827	0.81077	0.0158818	18.3861	0.0338286	19.6969	0.167366	0.611792	0.153137	508.181	0.939552	0.728157	-360.832	-0.675816	-1.25874	-1.2686	-1.03554	-1.54506	-1.52672	-1.73189	-1.46485	-1.69084	-1.70322	5.11996	6.14966	6.5683	6.73853	6.99303	7.32401	7.85513	8.32065	0	0	0.708861	0.548523	0.493671	0.468354	0.421941	0.337553	0.219409	0.0675105	0	0	0.0838623	-0.121098
938	WellD04	37	242.922	9.44684	0.222687	0.186347	0.0388884	2.25938	0.0219086	0.987488	0.601693	0.626252	-0.010579	0.382131	1.46191	-0.0538043	-12.5012	2.87211	2.35632	11.8054	10.6896	13.7832	11.8578	6.04477	1.9512	6.32197	6.2894	1.14769	0	0	0	0	0	0	0	0	0	0.00421941	0	0	0	0	0	0	0	0	0	0.0980939	0.157525
939	WellD04	38	579.286	130.178	0.785139	0.316868	0.224721	17.6464	0.0315272	2.35482	1.02877	0.797616	14.8599	24.8466	6.67581	0.572816	77.8391	54.1433	53.3607	30.8829	23.1735	19.2304	14.6895	12.3239	11.6458	16.9865	7.03987	6.798	7.66709	8.24262	8.24262	8.24262	8.40881	8.80646	10.3443	11.2291	11.2291	0.092827	0.0801688	0.07173	0.07173	0.07173	0.0675105	0.0548523	0.0253165	0.0168776	0.0168776	0.550548	0.31607
940	WellD04	39	1183.52	114.608	0.56519	0.0677655	0.0968367	18.1002	0.0989773	4.81106	0.911317	0.77056	4.42167	36.7661	4.18165	0.333398	7.67705	22.8098	18.5894	24.6103	19.6042	16.904	27.3113	8.2874	11.5488	11.3227	16.0787	2.50099	5.61028	7.14757	7.65629	8.0918	8.92019	9.22775	9.22775	9.70603	10.322	0.371308	0.105485	0.07173	0.0632911	0.0548523	0.0421941	0.0379747	0.0379747	0.021097	0.00421941	0.494012	0.217309
941	WellD04	40	353.038	15.1372	0.382452	0.522068	0.0428769	2.67393	0.00466218	1.43511	0.501613	0.848493	0.692176	1.59301	2.02357	0.147424	-16.7598	4.94669	3.97488	4.73399	5.05636	9.17441	5.52674	6.64981	1.51508	0.232002	2.56328	1.18932	0	0	0	0	0	0	0	0	0	0.0253165	0	0	0	0	0	0	0	0	0	0.394369	0.310892
942	WellD04	41	523.769	19.4807	0.4407	0.489907	0.0371934	2.85725	0.0210849	2.12914	0.457771	0.627571	0.0457879	2.1487	1.348	0.211705	-27.8418	2.287	0.587851	0.543424	-0.862495	-0.33163	0.598164	-1.08384	-0.478233	-0.754766	-0.98166	1.14723	0	0	0	0	0	0	0	0	0	0.105485	0	0	0	0	0	0	0	0	0	0.236388	0.1607
943	WellD04	42	515.094	10.555	0.239678	0.0663706	0.0204914	11.2495	0.010356	2.09388	0.0229481	0.699535	23.7256	18.886	8.81985	0.0165963	-35.9837	90.5207	7.42108	4.78531	0.384136	18.1109	4.3374	-0.186197	3.27504	3.91759	-0.304524	1.81685	4.03244	4.03244	4.03244	0	0	0	0	0	0	0.021097	0.00421941	0.00421941	0.00421941	0	0	0	0	0	0	0.51505	0.196334
944	WellD04	43	3454.13	332.13	0.0295076	5.74e-05	0.0961544	36.9697	0.0809849	14.0412	1.14965	0.831324	0.616423	246.745	1.52184	-0.194103	20.049	1.85393	2.08979	3.10063	6.97632	6.41868	12.8081	3.52204	3.95832	3.80907	3.55688	6.29959	8.77279	10.8261	11.6948	12.0266	13.293	14.3011	15.333	15.6893	16.403	0.624473	0.413502	0.312236	0.278481	0.265823	0.223629	0.194093	0.168776	0.160338	0.14346	0.561261	0.388626
945	WellD04	44	4456.5	20.304	0.685804	0.742788	0.00455603	30.9453	0.0281606	18.1159	0.291814	0.69821	0.361902	408.455	1.17512	0.432605	-382.341	0.634931	-0.0138566	0.684115	0.0238794	-0.781578	0.746257	-1.31341	-0.0547623	-0.367976	-1.24627	5.5893	6.58153	7.00945	7.63016	8.12558	9.2501	9.96359	10.0755	10.6643	11.0295	0.742616	0.599156	0.540084	0.459916	0.396624	0.2827	0.223629	0.21519	0.156118	0.118143	0.26562	0.155016
946	WellD04	45	703.916	25.4164	0.291229	0.105149	0.0361072	6.20398	0.00466994	2.86145	0.300382	0.818303	1.71319	20.2959	2.32471	0.0483589	-38.1824	4.46323	3.28226	6.59612	9.65702	1.33244	1.86902	0.645822	6.20962	2.88133	-0.291048	1.84228	2.52113	3.25582	0	0	0	0	0	0	0	0.172996	0.0632911	0.0126582	0	0	0	0	0	0	0	0.441958	0.311828
947	WellD04	46	227.413	8.38573	0.310338	0.430585	0.0368745	3.45537	0.00285882	0.924443	0.266248	0.663716	12.6794	1.38289	7.84535	0.067272	-12.161	74.4627	44.6747	27.6435	5.2962	8.75639	14.3885	11.5011	11.3484	8.7964	4.25521	1.67783	0	0	0	0	0	0	0	0	0	0.00421941	0	0	0	0	0	0	0	0	0	0.520325	0.198834
948	WellD04	47	1377.73	13.2161	0.01539	0.0255677	0.00959267	27.5219	0.0042211	5.60052	0.961908	0.623787	7.92116	80.4368	4.95605	-0.201036	-111.262	33.8886	17.6825	24.7879	18.0307	18.5078	11.7692	8.20417	5.27782	6.96416	7.3238	3.99968	6.26063	9.72537	10.828	11.4037	11.6913	11.6913	11.6913	12.037	12.3127	0.405063	0.21519	0.113924	0.0970464	0.0886076	0.0843882	0.0843882	0.0843882	0.0759494	0.0675105	0.327359	0.161941
949	WellD04	48	1284.28	164.907	0.0352918	0.000451608	0.128404	25.2981	0.00928667	5.22065	0.944676	0.725359	10.6359	100.893	5.69688	-0.189552	48.8723	39.58	21.9544	16.9479	11.9663	8.17149	6.65286	5.54272	4.33384	3.25798	2.68166	5.5741	8.24727	9.83661	10.9468	11.3593	11.7512	11.7512	11.7512	11.8727	12.0416	0.35443	0.21519	0.168776	0.14346	0.135021	0.126582	0.126582	0.126582	0.122363	0.113924	0.291869	0.199188
950	WellD04	49	483.455	15.0834	0.159749	0.200673	0.0311992	2.63248	0.0201153	1.96526	0.440203	0.736723	-0.264753	1.53875	0.51733	-0.0800768	-28.5968	-0.630664	-0.776623	-0.281807	1.13008	2.82618	3.98338	1.30294	0.980294	3.07209	4.41856	1.48859	0	0	0	0	0	0	0	0	0	0.00843882	0	0	0	0	0	0	0	0	0	-0.0278686	0.207329
951	WellD04	50	546.504	39.98	0.571614	0.0653026	0.0731559	10.1857	0.0474103	2.22156	0.987992	0.77827	2.47531	4.82505	3.44429	0.324945	-9.39665	18.6067	29.9943	26.7423	38.3911	21.1575	23.5204	22.6212	18.6762	10.7698	14.6306	2.42974	4.5751	5.5114	5.98325	6.15357	6.3037	0	0	0	0	0.168776	0.0590717	0.0421941	0.0337553	0.0295359	0.0253165	0	0	0	0	0.556169	0.430612
952	WellD04	51	349.253	8.78335	0.000522069	0.0135684	0.025149	1.80061	0.0195263	1.41973	0.444563	0.72627	-0.11574	0.767591	1.11319	-0.235016	-22.7717	1.70304	2.17109	2.33815	4.44556	14.9977	9.85503	3.50965	0.325337	9.36385	4.72596	1.17112	0	0	0	0	0	0	0	0	0	0.00843882	0	0	0	0	0	0	0	0	0	0.197391	0.070621
953	WellD04	52	484.525	46.9167	0.276444	0.139242	0.0968303	9.77752	0.0145535	1.96961	0.884584	0.687358	12.0663	17.8694	5.9442	0.0207734	3.13982	40.5587	26.0007	18.197	17.4296	8.99844	14.0838	11.1133	8.72715	7.39229	3.12844	3.81041	4.17445	4.42293	4.60503	5.20079	0	0	0	0	0	0.126582	0.109705	0.0970464	0.0801688	0.00421941	0	0	0	0	0	0.294775	0.127413
954	WellD04	53	486.124	12.4657	0.0164514	0.0138434	0.025643	3.68193	0.0126222	1.97611	0.19447	0.762719	3.28578	9.07436	3.41013	-0.217377	-31.4557	11.4791	10.2017	16.8922	14.1905	4.2729	2.67959	4.93515	4.09413	5.96809	2.10745	1.48154	0	0	0	0	0	0	0	0	0	0.07173	0	0	0	0	0	0	0	0	0	0.555266	0.212514
955	WellD04	54	301.826	7.50966	0.701609	0.114186	0.0248807	9.88759	0.00923597	1.22694	1.05071	0.615424	28.7554	12.0883	9.47807	0.493079	-19.7604	95.2324	53.9876	32.5907	25.2209	18.6055	14.5493	12.1018	9.81283	8.23428	6.81962	4.53548	4.53548	4.53548	4.61549	0	0	0	0	0	0	0.0843882	0.0843882	0.0843882	0.0759494	0	0	0	0	0	0	0.211098	0.0195178
956	WellD04	55	1032.41	181.502	0.285662	0.000372707	0.175804	25.9389	0.0136277	4.19681	1.21768	0.903131	6.42931	62.004	4.31017	0.0338302	88.2235	22.7482	15.0485	11.278	8.36394	6.68747	11.8456	4.44438	5.52159	4.71986	6.64162	8.08266	8.54906	9.80296	10.9086	11.6544	12.4602	12.4602	12.9345	13.158	13.3718	0.185654	0.172996	0.14346	0.122363	0.109705	0.0970464	0.0970464	0.0886076	0.0843882	0.0801688	0.690265	0.576715
957	WellD04	56	298.772	8.24585	0.00508709	0.0129318	0.0275991	1.86182	0.0057545	1.21452	0.448613	0.878796	0.0968782	0.876195	1.23427	-0.241781	-18.7482	1.11983	1.9688	2.57014	6.85285	19.3854	9.83218	11.661	8.46376	7.95241	7.2375	1.21911	0	0	0	0	0	0	0	0	0	0.00843882	0	0	0	0	0	0	0	0	0	0.401488	0.237851
958	WellD04	57	266.55	6.31013	0.118521	0.0486752	0.0236734	2.09762	0.00932118	1.08354	0.500044	0.768082	0.530082	0.969073	1.67583	-0.132157	-17.7727	3.17217	1.37626	4.8715	5.20405	4.94655	5.6508	12.6733	14.4613	13.9278	10.6861	1.43049	0	0	0	0	0	0	0	0	0	0.0253165	0	0	0	0	0	0	0	0	0	0.371731	0.257975
959	WellD04	58	510.656	11.8715	0.0442307	0.0141474	0.0232475	2.76714	0.0299725	2.07584	0.323753	0.766011	0.52357	3.01178	1.80255	-0.191622	-34.2664	4.67981	3.18654	7.89895	3.58774	2.70994	11.1579	3.47363	0.162753	9.69848	4.16102	1.31284	0	0	0	0	0	0	0	0	0	0.0506329	0	0	0	0	0	0	0	0	0	0.177666	0.182094
960	WellD04	59	2373.8	10.9393	0.93595	0.853524	0.00460835	13.6122	0.0123643	9.64959	0.209571	0.671943	1.05209	202.281	1.82828	0.69056	-203.534	2.21235	-0.0397964	-0.88708	-0.917635	-1.47935	-0.999701	-1.16056	-1.66199	-0.668125	-1.3628	3.84861	4.77992	5.33432	5.58131	5.91782	6.3208	0	0	0	0	0.523207	0.379747	0.308017	0.274262	0.202532	0.105485	0	0	0	0	0.129095	-0.0167576
961	WellD04	60	270.879	14.7711	0.212122	0.0898895	0.0545301	1.49138	0.00871049	1.10114	0.621074	0.709995	0.422388	1.03688	1.58035	-0.0275928	-9.70288	1.78	-0.087804	-0.37888	-0.466041	6.30798	2.98555	5.27542	4.94758	2.51384	4.27674	0	0	0	0	0	0	0	0	0	0	0	0	0	0	0	0	0	0	0	0	0.309432	0.0868983
962	WellD04	61	656.326	3.86318	0.123894	0.0112508	0.00588607	3.26489	0.0411612	2.66799	0.502792	0.675579	0.748451	4.28434	2.33114	-0.109617	-55.4359	8.92513	6.51832	0.489172	3.43953	1.0355	0.478747	1.30176	2.60448	2.64693	-0.00155436	1.34265	2.06354	0	0	0	0	0	0	0	0	0.0886076	0.00421941	0	0	0	0	0	0	0	0	0.2832	0.0314731
963	WellD04	62	356.781	8.96846	0.0971847	0.0236003	0.0251371	1.92832	0.03186	1.45033	0.420067	0.5741	-0.278068	0.673721	0.693288	-0.161665	-23.2667	0.177163	0.624934	1.19996	6.91609	11.418	9.41607	16.8034	2.74087	5.55112	5.54707	1.23479	0	0	0	0	0	0	0	0	0	0.00421941	0	0	0	0	0	0	0	0	0	0.0315272	-0.0115614
964	WellD04	63	286.917	9.3724	0.510555	0.317157	0.0326659	9.21857	0.0183806	1.16633	0.161544	0.684676	33.3454	12.3982	10.1821	0.269245	-16.5505	109.352	25.92	20.9443	14.7298	6.20606	5.43201	13.7226	4.36332	3.4219	2.8666	2.40826	4.36128	4.36128	4.36128	0	0	0	0	0	0	0.021097	0.00843882	0.00843882	0.00843882	0	0	0	0	0	0	0.604308	0.217302
965	WellD04	64	2346.67	49.4045	0.780498	0.717389	0.0210531	19.6951	0.0141582	9.53929	0.429489	0.761787	1.32236	208.356	2.01599	0.514495	-162.617	3.24582	0.554872	0.366003	-0.113417	0.658121	0.489622	0.270128	-1.31987	0.338121	-1.54663	4.42259	5.3557	5.65227	5.98351	6.56683	7.04971	7.93322	9.39142	10.9789	12.863	0.624473	0.476793	0.434599	0.375527	0.274262	0.194093	0.0632911	0.021097	0.00843882	0.00421941	0.232986	0.0678098
966	WellD04	65	2231.03	52.0791	0.682006	0.68731	0.023343	16.1317	0.013804	9.06924	0.384482	0.735394	1.48163	194.52	2.10869	0.451677	-149.495	3.88794	0.835053	0.664341	-0.442867	-0.355019	-1.09308	0.309117	-1.24499	-1.36146	-1.07386	4.43019	5.14453	5.68864	5.93329	6.49703	6.96937	7.59013	9.10494	10.1992	10.1992	0.611814	0.493671	0.409283	0.371308	0.270042	0.185654	0.0759494	0.00843882	0.00421941	0.00421941	0.245342	0.124922
967	WellD04	66	419.095	9.52414	0.0213011	0.188751	0.0227255	13.9231	0.0248465	1.70364	0.136255	0.708406	35.9406	27.1472	10.2264	-0.220139	-28.3411	118.574	49.8283	33.3162	8.37424	19.0389	6.47359	20.2578	2.84762	2.48506	4.12413	4.70304	5.6137	5.6137	5.6137	6.76919	6.76919	0	0	0	0	0.021097	0.0168776	0.0168776	0.0168776	0.00843882	0.00843882	0	0	0	0	0.393721	0.382785
968	WellD04	67	287.756	0.878003	0.147168	0.208493	0.0030512	3.41727	0.016181	1.16974	0.371134	0.70229	9.76879	2.34678	6.41147	-0.0804646	-25.1208	53.8347	30.0706	4.65903	11.0991	13.3604	10.9069	5.63251	3.86641	2.36505	8.37228	1.36051	0	0	0	0	0	0	0	0	0	0.0168776	0	0	0	0	0	0	0	0	0	0.537256	0.366491
969	WellD04	68	342.883	10.0697	0.337514	0.39202	0.0293676	1.65521	0.00663312	1.39383	0.444384	0.840379	-0.0335482	1.02852	1.07446	0.128409	-20.9098	0.251444	-0.612893	-0.719082	4.06245	6.53056	2.94919	4.88133	3.20032	2.91731	5.01779	1.0451	0	0	0	0	0	0	0	0	0	0.00421941	0	0	0	0	0	0	0	0	0	0.145359	0.201741
970	WellD04	69	270.786	10.775	0.184727	0.133392	0.0397917	1.78198	0.00965254	1.10075	0.67196	0.578829	-0.133393	0.461169	1.02634	-0.058433	-13.6905	1.55851	2.09187	2.16011	4.82872	7.05295	6.16811	6.27547	3.33886	6.63514	0.354889	1.28446	0	0	0	0	0	0	0	0	0	0.00421941	0	0	0	0	0	0	0	0	0	0.12183	-0.0111948
971	WellD04	70	620.841	9.03293	0.174982	0.285507	0.0145495	13.3461	0.00709599	2.52374	0.11769	0.663739	12.6228	55.6249	6.09044	-0.040645	-47.0601	38.8029	31.3657	15.0528	18.4965	12.4139	11.066	3.59167	7.01524	1.3772	3.73184	3.53369	5.0241	5.51876	5.51876	5.98541	6.43364	0	0	0	0	0.0506329	0.0295359	0.0253165	0.0253165	0.0168776	0.00843882	0	0	0	0	0.547839	0.137636
972	WellD04	71	282.458	7.84037	0.091468	0.00628965	0.0277576	2.92102	0.0240596	1.1482	0.443719	0.733351	3.16272	1.62171	3.75387	-0.165183	-17.6798	18.3632	4.20556	2.22632	13.0393	9.44254	8.89262	4.85144	2.06797	2.73568	1.38874	1.34886	0	0	0	0	0	0	0	0	0	0.0126582	0	0	0	0	0	0	0	0	0	0.503947	0.273354
973	WellD04	72	396.586	39.1145	0.353013	0.0729542	0.0986281	9.82107	0.0133432	1.61214	0.960145	0.83499	3.77173	3.71146	4.02184	0.109875	3.28295	19.9413	22.6655	24.9439	17.8986	30.2879	27.7855	11.6773	21.2073	17.4153	16.4179	2.73812	5.81444	6.19327	6.5267	6.80888	7.02797	7.38236	0	0	0	0.14346	0.0464135	0.0421941	0.0379747	0.0337553	0.0295359	0.0168776	0	0	0	0.658688	0.535201
974	WellD04	73	352.937	9.06351	0.359959	0.0901021	0.0256803	3.06126	0.0127824	1.4347	0.326145	0.740148	0.715979	1.58045	2.05579	0.127666	-22.8243	5.23934	4.29084	9.95373	3.23079	9.64729	9.31465	11.1834	3.62	6.70817	1.85333	1.32647	0	0	0	0	0	0	0	0	0	0.0126582	0	0	0	0	0	0	0	0	0	0.411078	0.237971
975	WellD04	74	352.424	10.6441	0.000418339	0.00061273	0.0302025	2.41529	0.00870466	1.43262	0.376368	0.802114	1.05618	1.48602	2.34471	-0.233567	-21.1974	10.5147	10.7601	1.66244	6.51364	5.89751	8.94605	16.2146	3.23132	6.09596	0.818751	1.16923	0	0	0	0	0	0	0	0	0	0.00843882	0	0	0	0	0	0	0	0	0	0.422468	0.248251
976	WellD04	75	281.048	8.26893	0.0703649	0.00490654	0.0294217	1.82236	0.0121115	1.14247	0.551514	0.746142	-0.0958855	0.555939	1.09987	-0.170936	-17.1238	0.877623	2.00442	1.97797	11.3055	11.0196	7.93278	9.24901	4.55212	4.34568	5.15609	1.10332	0	0	0	0	0	0	0	0	0	0.00843882	0	0	0	0	0	0	0	0	0	0.157446	0.139152
977	WellD04	76	367.699	12.0979	0.0356903	0.0241298	0.0329015	1.58903	0.0213653	1.49471	0.248748	0.747233	0.486696	2.14577	1.58514	-0.180175	-21.1238	1.68294	1.21618	1.05064	0.00460496	4.04545	2.64954	1.35967	-0.523052	1.23411	2.78459	1.18232	0	0	0	0	0	0	0	0	0	0.00843882	0	0	0	0	0	0	0	0	0	0.270864	0.106327
978	WellD04	77	242.312	10.0237	0.253769	0.132549	0.041367	2.14962	0.000386266	0.985007	0.474367	0.734631	1.0527	0.907101	2.26349	0.0154109	-11.8692	5.82923	2.42173	1.39524	0.984679	2.74328	6.92386	6.91095	0.884508	2.09187	0.609571	1.21818	0	0	0	0	0	0	0	0	0	0.00421941	0	0	0	0	0	0	0	0	0	0.286547	0.0911232
979	WellD04	78	2581.31	6.49537	0.367142	0.410301	0.00251631	14.2352	0.0412442	10.4931	0.239694	0.809482	0.899808	305.523	1.68785	0.125573	-226.726	1.20818	-0.895216	-1.48272	-1.00189	-0.327529	-1.41616	0.374067	-0.340342	-0.745475	1.35142	4.59738	5.93423	5.93423	5.96737	5.9999	6.54219	0	0	0	0	0.42616	0.299578	0.299578	0.295359	0.28692	0.172996	0	0	0	0	0.226429	0.070588
980	WellD04	79	272.292	13.406	0.321958	0.0308196	0.049234	1.99505	0.0263337	1.10688	0.626201	0.878522	0.751529	0.892043	2.18757	0.0667155	-11.1956	6.02473	2.06602	2.26732	5.61154	3.72205	6.89564	5.48762	0.875797	0.237818	-0.435984	0	0	0	0	0	0	0	0	0	0	0	0	0	0	0	0	0	0	0	0	0.391326	0.318153
981	WellD04	80	1995.77	77.4415	0.661478	0.131149	0.0388028	24.5164	0.0164391	8.11288	0.757742	0.671917	3.03919	172.321	2.92543	0.414055	-102.876	10.4877	12.8588	7.66362	5.55675	1.45251	3.43365	0.661169	2.1334	4.55636	1.69987	4.73999	5.40229	7.32542	8.02906	8.5102	9.36385	11.4625	11.6461	11.6461	11.8629	0.510549	0.421941	0.253165	0.21519	0.189873	0.147679	0.0886076	0.0843882	0.0843882	0.0759494	0.232204	0.0311424
982	WellD04	81	3674.22	112.326	0.729811	0.715281	0.0305714	25.0423	0.0567891	14.9359	0.47843	0.821616	0.587091	323.059	1.4462	0.498293	-219.64	1.18095	0.195315	-0.0339048	-0.59856	-1.27381	-1.12027	-0.999226	-1.3452	-1.43928	-1.41341	6.52844	7.01298	7.44925	7.87417	8.49271	8.96851	9.6403	10.0246	10.5305	11.0393	0.78481	0.7173	0.654008	0.590717	0.49789	0.43038	0.341772	0.28692	0.21519	0.147679	0.349948	0.132116
983	WellD04	82	1019.4	82.909	0.899366	0.031825	0.0813309	18.6469	0.0117932	4.14391	0.720943	0.704668	6.72185	121.584	4.47931	0.674625	-9.19409	19.5785	8.73867	8.4334	2.03809	11.3676	13.2865	7.35551	2.42343	7.50486	7.01897	5.48768	7.02605	7.36767	7.50361	7.50361	7.98687	8.04726	8.80191	9.23771	0	0.181435	0.130802	0.122363	0.118143	0.118143	0.092827	0.0886076	0.0421941	0.0168776	0	0.311668	0.27497
984	WellD04	83	243.783	13.0671	0.0656833	0.195853	0.0536011	4.64473	0.0205751	0.990989	0.46172	0.642729	23.6425	3.27931	9.41008	-0.192212	-8.95878	98.6135	47.9251	30.4345	24.1527	21.2032	11.2589	12.8015	6.12124	6.30751	9.04274	1.91682	2.30239	0	0	0	0	0	0	0	0	0.0126582	0.00843882	0	0	0	0	0	0	0	0	0.529067	0.134654
985	WellD04	84	247.979	12.2635	0.436269	0.342525	0.0494539	2.00994	0.0104092	1.00805	0.636976	0.624052	-0.258323	0.322036	0.815032	0.213688	-10.1414	0.32212	0.77232	3.47563	12.1977	11.1626	10.2501	8.76059	8.11719	5.12362	7.1677	1.28388	0	0	0	0	0	0	0	0	0	0.00421941	0	0	0	0	0	0	0	0	0	0.148803	-0.0706676
986	WellD04	85	335.366	14.2168	0.106346	0.270943	0.0423919	3.55264	0.0157791	1.36328	0.327735	0.654585	8.05031	3.67848	5.69821	-0.143443	-16.0835	38.8501	20.7921	20.9973	15.9419	6.80954	7.85154	6.76786	4.08214	4.30626	7.83201	1.53262	0	0	0	0	0	0	0	0	0	0.021097	0	0	0	0	0	0	0	0	0	0.508656	0.16259
987	WellD04	86	473.981	14.4978	0.299824	0.262581	0.0305873	7.0265	0.00710073	1.92675	0.224493	0.76489	13.7183	16.9578	6.74013	0.0707261	-28.3264	48.6082	39.1074	28.6155	5.09681	14.5463	12.1404	10.7957	1.91158	1.21887	6.32116	2.09703	3.50972	3.50972	0	0	0	0	0	0	0	0.0421941	0.0168776	0.0168776	0	0	0	0	0	0	0	0.565445	0.225695
988	WellD04	87	403.786	12.0464	0.24236	0.14902	0.0298337	3.80778	0.0337764	1.64141	0.220319	0.633289	9.35153	5.22525	6.362	-0.00802933	-24.4357	46.435	30.8427	0.262895	10.0792	11.5927	7.68295	6.30497	2.9339	5.62403	8.15793	1.58293	0	0	0	0	0	0	0	0	0	0.0253165	0	0	0	0	0	0	0	0	0	0.522779	0.129637
989	WellD04	88	147.828	13.0545	0.313993	0.41592	0.0883084	1.32404	0.00596448	0.600927	0.98026	0.761856	0.595243	0.200886	2.30108	0.0594329	-0.301806	7.34567	1.72445	4.14543	2.68371	1.91351	2.67672	3.59897	3.61598	3.83696	5.02723	0	0	0	0	0	0	0	0	0	0	0	0	0	0	0	0	0	0	0	0	0.349504	0.254785
990	WellD04	89	227.607	15.1888	0.187119	0.0927851	0.0667327	2.04574	0.00662544	0.92523	0.612048	0.657212	0.128799	0.456242	1.38865	-0.0397334	-5.37545	2.30282	2.08185	7.67152	13.4112	18.4355	13.9577	11.9571	5.96461	6.50435	8.78762	1.16587	0	0	0	0	0	0	0	0	0	0.00843882	0	0	0	0	0	0	0	0	0	0.217529	0.0631288
991	WellD04	90	1069.91	13.2041	0.949588	0.736733	0.0123413	19.5041	0.00766101	4.34921	0.752818	0.756246	8.85429	116.554	5.05301	0.718578	-83.4619	27.8096	15.5801	8.22493	5.52577	6.58061	2.22244	1.13225	2.8406	2.46262	1.33021	6.06707	7.13183	8.05637	8.16308	8.16308	8.35656	8.57792	9.04539	9.30755	0	0.291139	0.236287	0.198312	0.194093	0.194093	0.181435	0.164557	0.118143	0.0759494	0	0.26907	0.0810919
992	WellD04	91	467.356	10.7769	0.0143104	0.306436	0.0230593	11.0146	0.0109421	1.89982	0.262669	0.831799	12.5539	29.5279	5.83543	-0.215722	-31.4487	39.2515	22.5957	16.1882	11.4282	9.42756	7.80024	10.4688	6.76925	4.65087	2.8816	2.77678	3.29401	3.7423	5.56358	5.56358	0	0	0	0	0	0.0801688	0.0590717	0.0337553	0.00843882	0.00843882	0	0	0	0	0	0.498353	0.300595
993	WellD04	92	1172.74	8.97383	0.938646	0.797907	0.00765201	19.5213	0.0108299	4.76724	0.74781	0.80015	6.19927	129.303	4.15052	0.695722	-96.9834	18.7891	13.2802	8.08308	5.59699	6.97989	2.29294	1.05018	2.64281	1.6973	1.22839	6.38802	7.07219	7.51418	8.24425	8.32856	8.71427	8.76777	8.90997	9.24726	0	0.274262	0.240506	0.219409	0.185654	0.181435	0.160338	0.156118	0.139241	0.0675105	0	0.336005	0.206407
994	WellD04	93	1835.89	214.636	0.528538	0.0743603	0.116911	29.0074	0.0219731	7.46299	0.874788	0.843303	2.63819	129.682	2.70388	0.291476	48.7632	9.4892	7.5547	5.5282	5.75858	6.75558	7.42159	3.63621	2.17508	3.81838	2.29608	6.34511	7.52798	9.66655	10.2239	11.0767	11.7164	12.3443	12.6759	12.823	13.5874	0.362869	0.291139	0.206751	0.189873	0.164557	0.147679	0.130802	0.122363	0.118143	0.0970464	0.614026	0.421738
995	WellD04	94	640.847	9.30565	0.00682396	7.83e-05	0.0145209	12.2681	0.0201281	2.60507	0.176699	0.686413	10.3176	41.8301	5.40251	-0.221763	-48.5949	33.1324	22.0073	14.6082	17.337	13.5212	13.9486	10.0354	5.89374	4.01643	6.85204	2.7365	4.43547	4.43547	5.10274	5.4608	0	0	0	0	0	0.092827	0.0421941	0.0421941	0.0253165	0.0168776	0	0	0	0	0	0.540293	0.380714
996	WellD04	95	500.058	14.0512	0.063608	0.0472844	0.028099	2.27109	0.0638917	2.03276	0.315381	0.686528	-0.231839	1.65792	0.638969	-0.190654	-31.1291	-0.164147	-0.372972	-0.222598	3.40922	8.08064	9.06651	8.58589	14.1157	7.73115	5.97495	1.5715	0	0	0	0	0	0	0	0	0	0.0168776	0	0	0	0	0	0	0	0	0	0.0619751	0.149425
997	WellD04	96	1544.42	42.7792	0.0465198	0.0058999	0.0276992	13.2832	0.0432914	6.27813	0.795998	0.833458	0.942625	38.5221	2.08405	-0.206228	-96.7593	5.31065	3.95555	3.08746	5.73703	5.31622	5.26039	1.81126	0.176047	6.20799	0.842675	2.7675	3.56677	4.44117	5.80209	6.79953	7.69814	8.45598	9.33116	9.83999	10.0115	0.742616	0.464135	0.265823	0.118143	0.0675105	0.0421941	0.0253165	0.0126582	0.00843882	0.00421941	0.455392	0.298394
998	WellD04	97	1353.13	430.062	0.982578	0.488453	0.317829	32.1929	0.0216446	5.50051	1.46617	0.918264	3.83702	136.481	3.17481	0.743586	307.807	11.3065	8.09405	9.66162	7.12226	7.92528	3.78213	5.54832	4.56767	3.99339	2.04336	10.8034	12.0465	12.2512	12.8657	13.2752	14.653	15.4203	15.6821	16.4848	17.373	0.219409	0.194093	0.189873	0.177215	0.168776	0.14346	0.130802	0.126582	0.113924	0.101266	0.699729	0.632493
999	WellD04	98	412.103	10.9966	0.314752	0.203392	0.0266841	6.66533	0.00551112	1.67522	0.223494	0.701564	14.2118	7.93684	7.17793	0.0849812	-26.2369	61.0819	38.8711	2.80218	19.4627	15.7718	4.97493	5.48713	10.3661	8.13776	6.42372	1.74725	3.22977	3.22977	0	0	0	0	0	0	0	0.0421941	0.00843882	0.00843882	0	0	0	0	0	0	0	0.517166	0.172856
1000	WellD04	99	198.535	9.30831	0.314019	0.381766	0.0468849	1.96723	0.0131984	0.807054	0.612627	0.652267	0.447097	0.358413	1.94696	0.0410952	-8.62937	6.11833	2.81044	5.45242	18.8127	14.4366	13.6122	10.6948	7.34569	5.6701	6.16943	1.12514	0	0	0	0	0	0	0	0	0	0.00421941	0	0	0	0	0	0	0	0	0	0.317762	0.119543
1001	WellD04	100	350.296	12.495	0.0375439	0.00674604	0.0356699	5.90301	0.00935575	1.42397	0.276179	0.64211	19.1657	5.1138	8.80479	-0.199609	-19.1542	89.4551	10.9787	4.34014	8.96852	10.0299	8.42935	9.42603	3.3809	8.98764	6.08096	1.98378	2.75616	0	0	0	0	0	0	0	0	0.0168776	0.00843882	0	0	0	0	0	0	0	0	0.535674	0.171181
1002	WellD04	101	1434.39	157.679	0.057616	0.100188	0.109927	28.8181	0.0181073	5.83087	0.688183	0.910626	2.23705	72.9885	2.68379	-0.174594	28.0815	7.54494	5.41095	6.60163	9.75401	9.70297	20.0722	17.6081	21.3941	9.54456	13.0299	4.04864	5.71943	7.47335	9.59688	11.2987	13.5204	14.8115	15.5575	16.3658	16.3658	0.396624	0.240506	0.156118	0.101266	0.0759494	0.0548523	0.0464135	0.0421941	0.0379747	0.0379747	0.700802	0.714474
1003	WellD04	102	1177.57	107.328	0.911053	0.163502	0.0911438	21.924	0.060013	4.78687	0.818124	0.841428	4.77042	39.6144	4.14186	0.665532	0.934695	23.7838	20.6661	28.3902	39.136	14.1527	29.9076	8.64881	22.673	20.2176	8.71206	4.36523	8.96149	9.97456	11.1265	11.8093	11.8093	12.4041	12.4041	12.9115	13.3666	0.156118	0.0632911	0.0548523	0.0464135	0.0421941	0.0421941	0.0379747	0.0379747	0.0337553	0.0295359	0.522843	0.489437
1004	WellD04	103	717.424	11.1445	0.00246951	0.00265742	0.0155341	11.3704	0.0193283	2.91636	0.330124	0.791045	9.57141	34.266	5.41205	-0.277318	-53.6748	33.5096	21.6082	12.5736	6.68394	10.9784	5.00822	6.63138	5.84663	3.63219	2.77944	2.08936	3.17864	4.62245	4.73087	5.54063	0	0	0	0	0	0.253165	0.0970464	0.0337553	0.0295359	0.00843882	0	0	0	0	0	0.281612	0.200046
1005	WellD04	104	380.709	11.5454	0.0647902	0.1109	0.0303261	3.05294	0.0123188	1.5476	0.423382	0.747052	1.31841	1.8871	2.46733	-0.198523	-22.8516	12.1865	0.984188	-1.01555	-0.340448	1.24308	1.54081	0.0167287	1.20568	3.80973	0.9184	1.50749	0	0	0	0	0	0	0	0	0	0.0126582	0	0	0	0	0	0	0	0	0	0.425268	0.224345
1006	WellD04	105	1566.78	10.0078	0.869544	0.0512183	0.0063875	17.1458	0.0149298	6.36904	0.367272	0.680717	3.03681	219.41	2.99082	0.632289	-131.551	7.72035	5.26419	5.98307	1.55018	3.35224	2.07939	-0.813062	-0.658595	0.000858234	-0.561062	5.30261	7.04697	7.23761	7.23761	7.23761	7.42446	7.88713	8.08149	0	0	0.308017	0.21097	0.202532	0.202532	0.202532	0.177215	0.126582	0.0421941	0	0	0.381168	0.173958
1007	WellD04	106	2403.97	542.224	0.517961	0.0889465	0.225553	27.0089	0.0276107	9.77225	1.30238	0.949542	0.924184	184.277	1.62195	0.307633	325.025	2.27055	0.646196	0.30809	1.09736	1.19785	0.349988	1.96193	-0.177052	1.9951	0.110454	10.1388	10.4933	10.7399	10.9678	11.3303	12.1669	12.646	13.3104	14.6419	15.2367	0.438819	0.421941	0.409283	0.396624	0.375527	0.329114	0.303797	0.270042	0.21097	0.189873	0.696256	0.599065
1008	WellD04	107	372.385	15.1907	0.271615	0.185766	0.0407929	2.35916	0.0209961	1.51376	0.511193	0.728317	1.66989	1.85413	3.01217	0.00296362	-18.4543	14.3272	8.25556	5.49054	8.85406	1.62456	3.50547	8.04229	10.8873	6.47817	4.68306	1.23441	0	0	0	0	0	0	0	0	0	0.021097	0	0	0	0	0	0	0	0	0	0.304086	0.165818
1009	WellD04	108	1623.26	108.967	0.0300446	0.02985	0.0671285	21.0741	0.00818081	6.59864	1.02409	0.811947	4.93127	145.025	3.87438	-0.223689	-37.6947	16.7251	5.54449	4.7426	1.94063	2.27809	0.993471	0.0920259	-0.0820051	-0.398523	-0.634157	5.52313	5.8882	6.42142	6.93644	7.5704	8.42834	8.98441	9.41249	10.0297	10.3896	0.544304	0.49789	0.43038	0.367089	0.291139	0.206751	0.160338	0.122363	0.0759494	0.0506329	0.306782	0.203372
1010	WellD04	109	1742.82	73.1744	0.810414	0.405993	0.0419862	20.2742	0.0076291	7.08463	0.502606	0.703275	3.44219	244.925	3.17995	0.554857	-84.2894	9.32451	4.37263	2.38527	0.302923	0.370726	-0.502822	-0.655775	-1.23109	-1.05818	-1.64063	6.58463	7.45233	7.68008	7.86961	8.16618	8.22952	8.3928	8.67525	9.39201	0	0.468354	0.400844	0.383966	0.367089	0.337553	0.329114	0.299578	0.219409	0.0464135	0	0.190069	-0.0162228
1011	WellD04	110	1265.73	8.07963	0.560361	0.392567	0.00638339	33.7491	0.018211	5.14524	0.870845	0.698586	6.11364	202.948	4.24912	0.326298	-106.279	17.3365	7.69456	3.77111	5.01924	0.404709	2.68715	2.36881	0.0386804	0.607504	-0.227849	8.78702	9.56481	9.75455	9.75455	9.75455	9.75455	9.84796	10.2463	11.6522	15.7842	0.345992	0.312236	0.303797	0.303797	0.303797	0.303797	0.295359	0.248945	0.139241	0.0464135	0.241072	0.0610818
1012	WellD04	111	184.474	10.2182	0.407085	0.279339	0.0553912	1.36295	0.00611509	0.749894	0.678763	0.747691	0.305596	0.304085	1.79742	0.169923	-6.44899	3.88728	3.55778	4.04109	3.67804	5.3704	7.27609	8.99812	1.36183	5.20434	3.22482	0	0	0	0	0	0	0	0	0	0	0	0	0	0	0	0	0	0	0	0	0.475675	0.201025
1013	WellD04	112	239.442	9.45801	0.364622	0.355548	0.0395003	1.30626	0.0116738	0.97334	0.554585	0.76814	0.954836	0.565254	2.52918	0.144434	-12.1756	12.3712	0.904104	3.76832	6.47145	12.2851	9.53357	7.54259	3.32999	5.50194	1.04317	1.11882	0	0	0	0	0	0	0	0	0	0.00421941	0	0	0	0	0	0	0	0	0	0.285623	0.18761
1014	WellD04	113	232.444	12.1978	0.297557	0.175664	0.0524762	1.94803	0.0080306	0.944893	0.597073	0.822465	0.921515	0.842829	2.19068	0.0758399	-8.80353	4.75217	5.78611	5.85557	5.76023	7.27132	9.74095	13.4894	3.67957	3.52516	3.73867	1.13294	0	0	0	0	0	0	0	0	0	0.00421941	0	0	0	0	0	0	0	0	0	0.389281	0.145035
1015	WellD04	114	207.529	13.1537	0.360314	0.272037	0.0633827	5.74311	0.0188672	0.843613	0.360256	0.664384	30.3961	4.64053	9.84175	0.120619	-5.59651	105.05	51.2061	33.2399	23.659	3.70521	13.5012	11.214	8.79931	5.95767	5.14482	2.84089	2.84089	0	0	0	0	0	0	0	0	0.00843882	0.00843882	0	0	0	0	0	0	0	0	0.566283	0.193479
1016	WellD04	115	183.266	12.3082	0.355692	0.226521	0.0671601	1.98166	0.0167511	0.744984	0.720748	0.735417	0.528289	0.278428	2.25139	0.105747	-4.24992	8.59677	22.3485	18.984	15.9515	15.8343	13.4605	14.0868	7.27854	8.17555	6.91683	1.21139	0	0	0	0	0	0	0	0	0	0.00421941	0	0	0	0	0	0	0	0	0	0.302776	0.108911
1017	WellD04	116	703.774	19.6085	0.0841133	0.0621815	0.0278619	5.5896	0.153832	2.86087	0.946546	0.664929	1.3047	8.93613	2.32133	-0.150944	-43.9775	7.12231	2.91392	2.621	1.51974	0.681387	0.560896	0.236404	0.359557	-0.316664	0.259691	1.71201	2.47401	3.31915	0	0	0	0	0	0	0	0.468354	0.147679	0.0126582	0	0	0	0	0	0	0	0.30391	0.19324
1018	WellD04	117	155.635	6.94169	0.612314	0.483187	0.0446023	1.68792	0.00307151	0.632663	0.665427	0.688019	0.0313901	0.180596	1.30243	0.380354	-7.11996	2.26879	2.37528	4.11869	10.8801	7.98779	6.13499	5.79269	2.41122	5.5241	3.06878	0	0	0	0	0	0	0	0	0	0	0	0	0	0	0	0	0	0	0	0	0.108564	0.21113
1019	WellD04	118	1022.31	81.6185	0.927809	0.552103	0.079837	17.2834	0.0178991	4.15575	0.865477	0.538191	7.72082	114.401	4.80663	0.667937	-10.7476	23.2678	13.9435	4.8984	4.6075	2.58396	1.34411	0.378013	1.55875	-0.493164	-1.10856	6.26975	6.91698	7.28402	7.41324	7.66654	7.77701	8.01435	8.27413	0	0	0.320675	0.2827	0.261603	0.253165	0.232068	0.219409	0.185654	0.0886076	0	0	0.298138	0.0122024
1020	WellD04	119	855.282	63.7837	0.925904	0.587524	0.0745763	17.4679	0.0303912	3.47675	0.822688	0.565557	9.65808	89.3245	5.32227	0.707477	-13.491	29.5157	13.3268	6.96918	4.04655	2.49046	1.19433	0.434836	1.57738	-0.555268	-1.01103	6.67457	7.19535	7.19535	7.46386	7.50902	7.57571	7.99423	8.25921	0	0	0.2827	0.257384	0.257384	0.240506	0.236287	0.227848	0.164557	0.0886076	0	0	0.247848	-0.00119759
1021	WellD04	120	289.948	10.9764	0.330593	0.407224	0.0378563	1.55086	0.0116908	1.17865	0.486738	0.87362	0.422084	0.841099	1.81031	0.0813052	-15.2205	4.6562	3.42768	3.05073	3.76447	3.53051	4.29029	5.86454	3.75529	6.60676	3.57654	1.1085	0	0	0	0	0	0	0	0	0	0.0253165	0	0	0	0	0	0	0	0	0	0.353839	0.139272
1022	WellD04	121	583.716	5.71567	0.23345	0.347885	0.00979188	7.80544	0.00465439	2.37283	0.44237	0.790302	4.56572	16.869	3.47087	0.00651277	-47.0231	15.494	11.3851	6.95788	6.0638	3.73373	4.59221	4.45751	13.8798	3.39724	1.82991	1.74198	2.86378	3.67166	4.29621	0	0	0	0	0	0	0.206751	0.0506329	0.0168776	0.00421941	0	0	0	0	0	0	0.462466	0.34851
1023	WellD04	122	585.432	12.5897	0.221552	0.220222	0.021505	15.9569	0.0108028	2.3798	0.25694	0.742431	16.6379	51.3874	7.12312	-0.0264075	-40.3041	52.0008	25.4331	31.3706	25.0799	18.4218	6.91177	3.55375	9.86461	8.44058	6.57907	4.03289	6.7316	6.7316	6.7316	6.7316	7.32388	7.63717	0	0	0	0.0675105	0.0337553	0.0337553	0.0337553	0.0337553	0.021097	0.0168776	0	0	0	0.354533	0.117451
1024	WellD04	123	279.402	11.6458	0.161041	0.0342582	0.0416811	2.21513	0.00695365	1.13578	0.448273	0.72129	2.87622	1.00917	4.03895	-0.0857188	-13.5982	28.9743	9.75879	20.7502	9.97722	20.861	22.1593	19.5425	12.7583	13.7195	10.4813	1.4722	0	0	0	0	0	0	0	0	0	0.00843882	0	0	0	0	0	0	0	0	0	0.298902	0.151474
1025	WellD04	124	2406.63	24.8146	0.919568	0.912501	0.0103109	35.6837	0.0209559	9.78306	0.976618	0.708752	1.99122	375.219	2.4347	0.685115	-192.625	4.62875	4.311	1.416	2.10489	1.79096	1.46212	0.655028	0.709527	-0.211378	0.563807	9.22555	10.4473	10.6785	10.6785	10.8543	11.1717	11.5982	13.8344	16.6783	17.5116	0.527426	0.455696	0.443038	0.443038	0.43038	0.405063	0.371308	0.236287	0.156118	0.139241	0.32547	0.0514279
1026	WellD04	125	2094.73	248.157	0.955429	0.705316	0.118467	35.3053	0.0440967	8.51517	0.813525	0.705756	2.75159	279.124	2.83516	0.758214	58.8983	7.46583	3.82174	2.10738	0.29833	2.69155	0.00367062	3.19014	1.73101	0.782395	2.34789	6.28084	8.72974	9.10576	9.10576	9.27	9.27	9.71005	11.4988	14.1945	16.2781	0.552743	0.367089	0.345992	0.345992	0.333333	0.333333	0.28692	0.156118	0.0843882	0.0590717	0.358749	0.0724736
1027	WellD04	126	764.673	45.8466	0.102796	0.0202502	0.0599559	11.4411	0.00459327	3.10843	0.486653	0.931325	4.05321	48.7912	3.3428	-0.137602	-23.2416	11.5753	11.4237	14.1933	6.32236	5.74303	7.49315	6.71599	3.58584	3.241	6.50531	3.97401	4.65847	4.94586	5.58185	6.11632	6.854	7.21274	0	0	0	0.126582	0.101266	0.0886076	0.0632911	0.0421941	0.021097	0.00843882	0	0	0	0.762108	0.695394
1028	WellD04	127	536.491	5.77249	0.00214353	0.00145629	0.0107597	2.97456	0.0284701	2.18086	0.420888	0.746739	-0.207133	1.72338	0.785611	-0.227734	-42.6995	1.02942	3.53221	-0.152025	0.42125	0.992531	3.44405	0.972883	0.160499	1.18783	0.469642	1.24084	0	0	0	0	0	0	0	0	0	0.00843882	0	0	0	0	0	0	0	0	0	0.135669	0.0402754
1029	WellD04	128	308.635	9.87177	0.249025	0.183833	0.0319853	2.43002	0.00281768	1.25461	0.549592	0.8276	0.120714	0.837051	1.35289	0.0134991	-18.0134	2.28813	0.800868	5.68549	7.11862	5.2394	10.5971	11.3266	5.85511	9.0248	5.34679	1.22546	0	0	0	0	0	0	0	0	0	0.0126582	0	0	0	0	0	0	0	0	0	0.237633	0.164106
1030	WellD04	129	1567.65	89.5173	0.131921	0.155978	0.0571028	16.8218	0.0990143	6.37256	0.703378	0.927059	0.827712	42.79	1.89766	-0.071034	-52.12	3.83706	2.41758	2.39975	3.64824	2.1556	3.36582	-0.211288	0.589152	2.21992	1.1433	4.10712	5.61091	6.21227	7.06689	7.81254	8.09207	8.65159	9.05046	10.2667	10.3846	0.459916	0.295359	0.248945	0.189873	0.147679	0.130802	0.0970464	0.07173	0.0253165	0.021097	0.57768	0.510937
1031	WellD04	130	1488.25	30.9811	0.719393	0.874199	0.0208172	8.57718	0.0150349	6.04978	0.267624	0.772576	0.54028	37.6915	1.48314	0.500035	-103.482	2.15467	2.64455	2.6336	0.69611	0.3504	0.657463	0.526887	-0.836356	-0.970014	0.389959	1.81288	2.83613	3.68759	4.63301	0	0	0	0	0	0	0.341772	0.0886076	0.0253165	0.00421941	0	0	0	0	0	0	0.411358	0.252052
1032	WellD04	131	199.381	6.90126	0.102544	0.071579	0.0346133	1.92953	0.00418221	0.810494	0.727135	0.789802	-0.0165597	0.26109	1.35676	-0.114011	-11.1129	2.86743	3.63087	9.44733	15.1498	12.4576	11.3295	8.54736	7.57858	9.7135	7.2276	1.22782	0	0	0	0	0	0	0	0	0	0.00421941	0	0	0	0	0	0	0	0	0	0.140331	0.104979
1033	WellD04	132	199.619	10.9613	0.437887	0.465166	0.0549114	2.07621	0.0119691	0.811457	0.68525	0.725788	0.640908	0.334993	2.33258	0.221603	-7.0742	10.535	6.13175	10.7335	15.5672	11.8011	13.0867	11.1095	7.78798	9.23907	6.03648	1.28156	0	0	0	0	0	0	0	0	0	0.00421941	0	0	0	0	0	0	0	0	0	0.0953859	0.11428
1034	WellD04	133	1568.21	100.407	0.447149	0.540552	0.0640264	25.4686	0.0398446	6.37483	0.735726	0.811749	4.88399	218.876	3.66791	0.203296	-41.2809	14.1715	7.16663	4.28277	3.75794	1.34235	1.17985	1.40041	1.80272	-0.710981	-0.748729	8.29801	9.00775	9.18278	9.65336	10.1424	10.5319	10.6764	10.725	10.9568	11.1541	0.362869	0.329114	0.320675	0.295359	0.270042	0.248945	0.240506	0.236287	0.21519	0.185654	0.278712	0.0513174
1035	WellD04	134	2094.89	10.856	0.142552	0.333822	0.00518212	24.3308	0.0261934	8.51582	0.781316	0.810591	3.48311	218.499	3.17323	-0.0804765	-178.418	11.4707	4.0254	2.55029	3.14889	1.29732	-0.357028	0.356011	0.51633	-1.00934	0.613555	6.57901	7.76357	8.29183	9.18778	9.99765	10.5944	10.7785	11.0017	11.2703	11.5948	0.616034	0.49789	0.451477	0.379747	0.324895	0.28692	0.274262	0.257384	0.232068	0.194093	0.310201	0.211451
1036	WellD04	135	227.033	9.56263	0.00858077	0.0506643	0.0421201	2.65825	0.0044263	0.922897	0.565391	0.670978	9.90562	1.10861	7.12385	-0.223674	-10.9498	67.0744	2.9902	7.3777	10.5108	11.5181	11.0217	13.0032	8.82198	10.2389	6.6484	1.23694	0	0	0	0	0	0	0	0	0	0.0126582	0	0	0	0	0	0	0	0	0	0.507519	0.118239
1037	WellD04	136	2116.05	89.467	0.942068	0.723603	0.0422802	22.1218	0.00683575	8.60183	0.522791	0.652493	3.14128	373.639	3.03902	0.703104	-101.718	8.20115	3.06098	0.748679	-0.49185	-1.24654	-1.52017	-1.76733	-1.86997	-1.77326	-1.71765	8.41917	9.45454	9.68954	9.68954	9.68954	9.68954	9.71824	9.78029	9.9961	10.2746	0.594937	0.514768	0.49789	0.49789	0.49789	0.49789	0.493671	0.481013	0.413502	0.185654	0.21071	-0.0448899
1038	WellD04	137	1190.72	46.7894	0.00623017	0.336448	0.0392949	11.8612	0.0407904	4.84034	0.651498	0.6448	2.96892	116.681	2.97786	-0.22867	-60.7926	7.58656	3.11554	0.884757	0.268879	0.738588	-0.212079	-1.27023	-1.62173	-1.40064	-1.66464	4.55965	5.08781	5.12058	5.15502	5.35387	0	0	0	0	0	0.434599	0.375527	0.371308	0.362869	0.291139	0	0	0	0	0	0.196203	-0.0209018
1039	WellD04	138	1228.21	52.0012	0.400936	0.673164	0.042339	13.9584	0.0142731	4.99273	0.64612	0.582871	2.83476	125.585	2.90111	0.178313	-58.9678	7.12505	3.08907	0.708648	-0.101412	0.733984	-0.550937	-1.23614	-1.6266	-1.40653	-1.66693	4.59059	5.14002	5.18807	5.23248	5.44957	6.34963	0	0	0	0	0.451477	0.388186	0.379747	0.367089	0.295359	0.00843882	0	0	0	0	0.215953	-0.00333991
1040	WellD04	139	400.611	9.94623	0.0162971	0.0141872	0.0248276	2.60501	0.0124379	1.6285	0.312323	0.84277	1.81323	3.11215	2.84081	-0.228077	-26.249	9.35819	8.70067	4.0755	8.32235	4.63093	2.01748	1.74461	2.20226	6.53772	1.38135	1.30491	0	0	0	0	0	0	0	0	0	0.0379747	0	0	0	0	0	0	0	0	0	0.370455	0.134447
1041	WellD04	140	4812.47	1898.99	0.484345	0.0348869	0.394597	56.4461	0.0326105	19.5629	1.63782	0.993363	0.26898	428.222	1.04585	0.261019	1464.18	0.530714	0.388725	0.0762953	0.543565	0.352834	0.432554	-0.258041	1.17589	0.265873	-0.219213	21.105	21.3868	22.0836	22.2217	22.76	23.0264	23.2847	23.7906	24.5672	25.3772	0.607595	0.599156	0.578059	0.57384	0.556962	0.548523	0.540084	0.523207	0.49789	0.472574	0.703871	0.651611
1042	WellD04	141	805.358	104.986	0.923389	0.326582	0.13036	20.1373	0.00598215	3.27381	0.939855	0.61543	12.7321	118.458	6.17749	0.703987	32.2223	37.9825	19.3011	11.4668	7.23312	4.87134	3.12955	2.15107	1.20577	0.629099	0.0672165	8.45487	9.27211	9.27211	9.27211	9.27211	9.27211	9.27211	9.45322	9.46391	10.0813	0.236287	0.21097	0.21097	0.21097	0.21097	0.21097	0.21097	0.189873	0.185654	0.00843882	0.217159	-0.0226231
1043	WellD04	142	858.567	85.6141	0.971026	0.535241	0.0997175	20.1216	0.00762008	3.49011	0.930574	0.578067	12.3226	120.655	6.08057	0.737888	8.04256	37.0866	18.9249	11.2143	7.24578	4.87287	3.13559	2.16598	1.20995	0.648259	0.0619194	7.81097	9.29281	9.29281	9.29281	9.29281	9.29281	9.29281	9.4754	9.48697	10.1455	0.261603	0.21097	0.21097	0.21097	0.21097	0.21097	0.21097	0.189873	0.185654	0.00843882	0.210923	-0.0207214
1044	WellD04	143	1237.62	225.661	0.0615351	0.000121961	0.182334	17.6817	0.0830031	5.03099	1.24927	0.859142	3.112	38.3763	3.4183	-0.17425	113.842	15.4962	5.30391	5.87113	5.14991	4.24409	2.31457	6.80448	4.7618	0.851913	3.08101	4.20479	5.33233	5.82493	7.04167	8.50277	9.50615	10.1072	10.4049	11.2425	12.1035	0.561181	0.400844	0.341772	0.223629	0.139241	0.105485	0.0886076	0.0801688	0.0548523	0.0379747	0.593879	0.558285
1045	WellD04	144	1097.29	252.619	0.847528	0.493439	0.23022	41.6885	0.0341831	4.46054	1.21708	0.851325	8.34889	142.741	4.76312	0.611664	153.478	25.4399	14.2935	10.548	14.1828	12.9891	18.8416	8.57356	15.9676	9.2637	9.6433	11.4824	13.0692	15.0468	15.4147	16.162	16.9731	17.384	17.7708	17.7708	19.3669	0.185654	0.160338	0.135021	0.130802	0.122363	0.113924	0.109705	0.105485	0.105485	0.0886076	0.523083	0.404896
1046	WellD04	145	658.293	187.676	0.795003	0.569219	0.285095	30.5565	0.0128442	2.67599	1.09233	0.774058	14.4152	102.836	6.29534	0.53452	128.199	42.8348	21.9603	13.9473	9.56023	16.7961	6.42627	8.83049	13.2962	2.98504	14.8358	10.1714	11.8041	11.8041	11.8041	11.8041	12.0332	12.51	15.415	17.2291	17.9012	0.135021	0.113924	0.113924	0.113924	0.113924	0.109705	0.101266	0.0632911	0.0506329	0.0464135	0.355791	0.173572
1047	WellD04	146	2728.25	107.024	0.596347	0.271045	0.0392281	53.9253	0.022899	11.0904	1.2158	0.831358	2.29205	292.149	2.68255	0.33843	-139.474	7.30688	5.48924	6.46809	6.96594	1.85825	4.07566	3.06122	4.16559	4.26537	2.13592	8.25724	10.0402	11.6196	12.5317	13.2309	14.0936	14.5852	15.6465	16.6289	17.1252	0.704641	0.561181	0.464135	0.417722	0.383966	0.345992	0.324895	0.2827	0.248945	0.232068	0.515238	0.405953
1048	WellD04	147	1981.16	367.867	0.718538	0.556465	0.185683	32.8973	0.0141932	8.0535	1.14583	0.841154	2.41221	198.06	2.60202	0.484063	188.87	7.02589	4.27483	2.59618	2.9972	3.28917	1.40521	0.333675	0.00827153	-0.73545	-0.388244	8.56375	8.98884	9.39644	9.6496	10.5076	11.2525	11.7164	12.1761	12.8807	13.2073	0.451477	0.42616	0.400844	0.383966	0.329114	0.28692	0.261603	0.236287	0.198312	0.181435	0.559637	0.393556
1049	WellD04	148	850.905	144.45	0.846343	0.659034	0.16976	21.3542	0.020803	3.45896	0.793637	0.773785	7.37944	118.665	4.66276	0.616863	67.5706	20.9092	8.77109	6.43416	3.77584	4.19799	3.36897	0.553682	0.676976	2.65834	1.86288	7.01762	8.0082	8.0082	8.0082	8.09737	8.09737	8.42018	9.5861	10.4954	10.4954	0.198312	0.168776	0.168776	0.168776	0.164557	0.164557	0.139241	0.0632911	0.0379747	0.0379747	0.33617	0.0827344
1050	WellD04	149	218.17	14.7122	0.127676	0.00778922	0.0674348	1.85465	0.0169658	0.886868	0.747477	0.776746	0.0328559	0.355713	1.28922	-0.0865367	-4.99942	2.76435	4.04741	9.30952	12.3827	15.9955	16.0291	9.2625	8.1253	9.63075	7.356	1.15735	0	0	0	0	0	0	0	0	0	0.00843882	0	0	0	0	0	0	0	0	0	0.206751	0.189297
1051	WellD04	150	1994.58	453.268	0.427054	0.0143649	0.22725	43.6176	0.0250563	8.10805	1.36899	0.875226	3.14357	194.044	3.05103	0.209978	273.058	9.94907	6.50809	6.60252	6.59324	5.66765	5.83493	6.44256	3.55628	5.9296	8.05859	12.9195	19.022	23.225	23.225	23.7741	23.7741	25.3864	25.3864	25.9443	25.9443	0.291139	0.189873	0.151899	0.151899	0.147679	0.147679	0.135021	0.135021	0.130802	0.130802	0.758676	0.627655
1052	WellD04	151	1087.35	321.652	0.935749	0.00335524	0.295812	44.2045	0.00945738	4.42013	1.2234	0.851134	7.8386	147.813	4.65635	0.690449	223.41	23.4162	28.6335	24.2674	16.9015	16.4347	9.71133	26.1529	20.3318	17.0138	7.25104	11.8668	15.7579	16.8074	17.3638	17.3638	18.4603	19.024	20.2451	22.4513	24.2988	0.156118	0.113924	0.105485	0.101266	0.101266	0.092827	0.0886076	0.0801688	0.0675105	0.0590717	0.580046	0.470429
1053	WellD04	152	295.909	12.9901	0.46711	0.351817	0.0438989	2.19003	0.0144944	1.20288	0.871179	0.728579	0.148196	0.721662	1.54916	0.228945	-13.7453	3.0208	5.82389	3.3746	4.40173	5.10652	-0.0645608	5.42186	0.133526	0.590405	1.26822	1.13932	0	0	0	0	0	0	0	0	0	0.021097	0	0	0	0	0	0	0	0	0	0.258721	0.0887717
1054	WellD04	153	1052.64	200.189	0.456215	0.13394	0.190178	21.833	0.0134184	4.27902	1.05471	0.950675	3.6335	55.6288	3.11162	0.23107	105.083	12.3319	6.78955	7.20522	4.00323	5.17628	5.62651	1.67358	2.34736	3.77276	5.34785	8.47646	9.99749	10.8032	11.2054	11.5994	11.9722	12.7429	12.9476	13.4916	13.8414	0.21519	0.177215	0.160338	0.151899	0.14346	0.135021	0.118143	0.113924	0.101266	0.092827	0.732404	0.626895
1055	WellD04	154	382.327	12.9715	0.0245899	0.154945	0.0339276	3.81301	0.00816244	1.55418	0.342551	0.687388	6.71069	6.50121	4.99176	-0.207716	-21.5718	25.7722	26.5547	5.52121	16.9685	9.6277	9.10381	2.10609	2.27138	10.286	5.75512	1.63277	0	0	0	0	0	0	0	0	0	0.0379747	0	0	0	0	0	0	0	0	0	0.542288	0.22973
1056	WellD04	155	516.429	15.3707	0.321315	0.0449671	0.0297634	12.5036	0.0244327	2.09931	0.298316	0.667701	15.4743	21.5887	7.02667	0.0812841	-31.2887	54.4854	49.6557	27.8585	-0.37894	11.024	0.0324421	-0.656087	0.675708	2.5705	1.41988	2.17753	4.36032	4.93282	6.02391	6.02391	6.07431	0	0	0	0	0.0675105	0.021097	0.0168776	0.00843882	0.00843882	0.00421941	0	0	0	0	0.747056	0.427731
1057	WellD04	156	1898.53	89.8767	0.774872	0.532901	0.0473401	20.943	0.0139823	7.71761	0.462945	0.735679	3.19174	328.381	3.06406	0.53644	-81.6559	8.21407	2.40565	0.217064	-0.787715	-0.70584	-1.53861	-1.63924	-1.83485	-1.7504	-1.34325	7.61035	8.34528	8.68165	8.98029	9.03403	9.07513	9.1256	9.4046	9.53982	10.2308	0.464135	0.413502	0.392405	0.371308	0.367089	0.362869	0.35443	0.303797	0.257384	0.0337553	0.176086	-0.0590992
1058	WellD04	157	2359.29	903.249	0.813757	0.634826	0.382847	37.0408	0.00904949	9.59063	1.50142	0.977385	1.80943	220.966	2.28523	0.612619	690.087	5.36543	2.16293	2.49425	1.67268	1.74928	1.25855	1.06328	1.4126	1.41878	1.31047	10.0848	11.2805	12.0298	12.7165	14.0993	14.6485	15.8587	16.2479	16.8718	17.1177	0.548523	0.481013	0.443038	0.409283	0.350211	0.329114	0.28692	0.274262	0.253165	0.244726	0.557264	0.524636
1059	WellD04	158	1091.81	311.323	0.728337	0.488177	0.285144	39.4756	0.014962	4.43825	1.18766	0.846299	8.26796	167.606	4.76434	0.491097	212.678	24.4648	11.8087	16.6233	15.3796	14.7589	10.795	9.61706	6.82006	7.71059	7.47506	13.0232	15.5224	15.5224	15.5224	15.5224	16.7135	17.1375	18.5069	19.0195	19.5317	0.14346	0.118143	0.118143	0.118143	0.118143	0.105485	0.101266	0.0886076	0.0843882	0.0801688	0.393753	0.363301
1060	WellD04	159	3362.4	405.788	0.919688	0.648565	0.120684	55.3682	0.056743	13.6683	1.10268	0.704745	0.888348	399.028	1.64428	0.666277	101.995	1.62232	2.76579	5.12432	7.75555	13.8194	18.3502	16.5115	9.99398	3.8841	12.9478	7.3603	8.2225	8.55665	8.93682	9.282	10.3863	15.0204	16.717	19.8225	24.3832	0.801688	0.700422	0.662447	0.616034	0.56962	0.438819	0.206751	0.168776	0.122363	0.0843882	0.415332	0.261717
1061	WellD04	160	2616.82	235.31	0.505705	0.026738	0.0899218	45.894	0.0248448	10.6375	0.885629	0.805932	3.01941	207.448	2.94419	0.274191	-1.12059	13.5213	40.206	24.606	29.0591	28.826	18.4782	24.9975	17.5601	13.671	15.1639	4.12716	5.58768	8.59245	10.4553	11.3458	16.9589	19.8755	19.8755	21.009	21.009	0.531646	0.345992	0.177215	0.130802	0.113924	0.0590717	0.0464135	0.0464135	0.0421941	0.0421941	0.46827	0.164186
1062	WellD04	161	2010.32	155.645	0.716257	0.440568	0.0774231	33.537	0.0124979	8.17202	0.936579	0.756938	2.48702	259.008	2.65079	0.473205	-25.9874	6.56232	4.52463	6.36198	3.06555	3.12884	2.45964	1.29742	1.00146	0.503173	0.173712	10.3059	11.5781	11.6846	11.8937	12.3645	14.1892	15.2027	15.6633	15.8112	16.0717	0.405063	0.35443	0.350211	0.341772	0.320675	0.253165	0.223629	0.21097	0.206751	0.198312	0.442708	0.347931
1063	WellD04	162	2466.56	195.568	0.702463	0.489564	0.0792878	37.093	0.0116956	10.0267	1.3004	0.79654	2.14878	279.071	2.50624	0.484643	-27.2856	6.10009	2.569	4.4844	2.32089	0.911491	0.822164	-0.0771755	-0.2163	-0.432615	-0.62022	9.59347	11.0135	11.8038	12.1285	12.5014	13.109	13.4738	14.2375	15.1699	15.9321	0.594937	0.506329	0.464135	0.447257	0.42616	0.392405	0.371308	0.329114	0.2827	0.248945	0.378563	0.241396
1064	WellD04	163	424.977	12.3671	0.621775	0.353934	0.0291005	6.87609	0.0269354	1.72755	0.0505971	0.665525	11.384	19.5562	5.96547	0.387162	-26.0297	35.9834	22.5587	25.7597	9.00215	4.39706	12.1885	11.262	7.95462	3.62996	3.58759	2.68513	3.2654	3.2654	0	0	0	0	0	0	0	0.0295359	0.021097	0.021097	0	0	0	0	0	0	0	0.558499	0.140162
1065	WellD04	164	1914.91	536.165	0.354894	0.497094	0.279996	70.4954	0.0416891	7.78417	1.32975	0.74253	6.30868	396.667	4.15938	0.10757	363.154	18.7041	18.3571	8.88096	7.72314	7.56884	6.50833	3.16039	2.34901	1.78819	1.2236	16.4789	19.2164	19.4554	20.1785	20.6687	21.4054	21.8921	22.1403	22.3758	23.3129	0.35443	0.299578	0.295359	0.2827	0.274262	0.261603	0.253165	0.248945	0.244726	0.227848	0.674919	0.413632
1066	WellD04	165	1180.06	126.274	0.462859	0.0336567	0.107006	26.4743	0.0298332	4.797	0.884729	0.908963	4.68521	141.834	3.578	0.240659	19.6551	13.2762	11.9897	7.53887	7.3704	5.1717	4.81733	5.4426	5.37639	2.61051	4.095	9.6967	10.3039	10.7108	11.5372	11.5372	11.9122	12.6787	13.7445	14.8509	14.8509	0.185654	0.172996	0.164557	0.147679	0.147679	0.139241	0.122363	0.101266	0.0843882	0.0843882	0.723111	0.691549
1067	WellD04	166	1225.41	95.8471	0.921054	0.0784127	0.0782164	38.2719	0.0197616	4.98134	0.992058	0.739267	8.17868	217.198	4.87634	0.692733	-14.8687	23.8715	20.0903	13.7032	8.65274	6.18138	4.85908	3.71064	2.52224	1.50591	3.21609	11.7823	13.0922	13.2875	13.4717	14.1997	14.9696	15.3615	15.7312	16.2981	16.6508	0.265823	0.236287	0.232068	0.227848	0.21097	0.194093	0.185654	0.177215	0.164557	0.156118	0.478126	0.168872
1068	WellD04	167	677.594	98.4027	0.97448	0.619847	0.145224	24.9749	0.0147388	2.75445	0.994663	0.664878	9.91078	56.8959	5.33839	0.750953	37.1821	30.4209	82.9162	48.477	41.1611	13.7707	30.0761	28.0256	24.6374	15.5872	16.9351	5.21527	8.5907	9.50429	9.50429	10.3514	11.3779	11.8979	11.8979	11.8979	11.8979	0.126582	0.0675105	0.0590717	0.0590717	0.0506329	0.0421941	0.0379747	0.0379747	0.0379747	0.0379747	0.551797	0.209416
1069	WellD04	168	1290.15	207.727	0.46472	0.302848	0.161009	34.8076	0.0243287	5.24453	1.12951	0.926929	4.73224	133.602	3.60246	0.214027	91.1614	14.1943	10.7708	12.7489	8.61684	7.08899	5.13741	7.8624	7.43686	3.41156	3.16344	10.3677	10.5794	10.7762	11.3237	12.5652	13.0183	13.2341	13.429	13.7906	13.9482	0.185654	0.181435	0.177215	0.164557	0.139241	0.130802	0.126582	0.122363	0.113924	0.109705	0.62091	0.404958
1070	WellD04	169	182.745	11.8611	0.180969	0.0396106	0.0649054	1.85194	0.00706235	0.742864	0.769497	0.784241	0.123822	0.241016	1.59658	-0.0537792	-4.64988	3.95929	10.2121	14.0827	24.302	22.0213	16.4881	12.2419	10.592	11.8302	7.63846	1.31042	0	0	0	0	0	0	0	0	0	0.00421941	0	0	0	0	0	0	0	0	0	0.185197	0.15256
1071	WellD04	170	841.164	40.331	0.362185	0.648744	0.0479467	15.8135	0.0318695	3.41936	0.377138	0.813507	11.0215	34.5462	6.06906	0.133542	-35.6682	45.1745	15.1329	7.32181	2.25225	8.40471	5.89861	10.7835	1.21016	2.27177	2.00185	1.95162	3.90602	4.94878	6.08463	6.51546	7.08413	7.26366	0	0	0	0.21519	0.0548523	0.0295359	0.0168776	0.0126582	0.00843882	0.00421941	0	0	0	0.544453	0.543981
1072	WellD04	171	778.803	249.392	0.975645	0.204626	0.320225	39.1763	0.0362919	3.16587	1.39927	0.803	24.8003	59.7279	8.30739	0.739873	179.027	87.8504	42.4027	49.5244	38.0891	33.7702	19.1453	28.4692	13.49	21.3903	17.0124	6.29726	12.222	16.8979	18.7437	19.7866	19.7866	20.8005	20.8005	20.8005	21.7795	0.232068	0.105485	0.07173	0.0632911	0.0590717	0.0590717	0.0548523	0.0548523	0.0548523	0.0506329	0.621184	0.468117
1073	WellD04	172	3061.67	720.809	0.642438	0.780169	0.23543	46.9807	0.0467996	12.4458	1.16254	0.827133	1.36957	190.783	2.20768	0.422278	444.187	6.8164	5.66439	3.46466	5.14716	12.4548	1.06981	0.110755	4.75921	2.84394	6.19922	6.42714	7.79298	8.87674	9.88806	11.0514	12.7085	13.5837	14.7307	16.22	16.5901	0.776371	0.607595	0.506329	0.42616	0.350211	0.270042	0.236287	0.198312	0.160338	0.151899	0.467012	0.35303
1074	WellD04	173	2464.76	119.474	0.773959	0.443872	0.0484729	50.3522	0.010657	10.0193	0.974097	0.910243	3.0817	253.286	2.7985	0.54447	-103.217	11.3043	17.7865	13.0628	12.9521	5.33835	8.43637	18.2569	9.55807	4.99811	11.4273	6.59771	7.83072	9.63878	11.4965	12.8937	14.0307	14.858	15.7547	17.5951	18.9716	0.392405	0.316456	0.236287	0.181435	0.151899	0.130802	0.118143	0.105485	0.0843882	0.07173	0.508739	0.525232
1075	WellD04	174	214.068	16.3397	0.214013	0.0621441	0.0763296	1.93269	0.0144671	0.870194	0.725218	0.712672	-0.0394661	0.285608	1.38779	-0.0100747	-3.00132	2.88917	7.36014	18.9946	18.8745	23.7904	16.86	12.3792	10.9303	10.3736	7.75419	1.15154	0	0	0	0	0	0	0	0	0	0.00843882	0	0	0	0	0	0	0	0	0	0.122062	0.161531
1076	WellD04	175	788.851	19.3466	0.184044	0.382805	0.0245251	13.0555	0.00641367	3.20671	0.242472	0.70492	7.91971	86.1437	4.73476	-0.0357351	-51.9261	23.2617	18.0878	21.0554	13.5465	16.817	14.8887	8.25415	12.4833	4.71443	6.2384	2.99476	3.85316	4.3576	5.64837	6.12046	6.32176	0	0	0	0	0.168776	0.105485	0.0801688	0.0337553	0.0253165	0.0168776	0	0	0	0	0.519432	0.107539
1077	WellD04	176	2707.65	752.985	0.0182085	0.00036113	0.278096	43.0846	0.0494442	11.0067	1.61169	0.871258	3.02181	225.863	3.14227	-0.208839	508.349	12.8124	4.41996	4.36006	2.96733	2.49359	1.9162	0.832756	3.01098	1.86117	1.85952	9.88899	11.0576	13.0269	14.0376	14.9752	16.5549	18.0275	19.1589	20.6129	21.9529	0.797468	0.700422	0.56962	0.514768	0.468354	0.400844	0.350211	0.316456	0.278481	0.248945	0.539393	0.458632
1078	WellD04	177	2406.84	672.802	0.0223839	0.0676619	0.279537	47.2847	0.0342571	9.78392	1.58246	0.914433	1.58821	202.094	2.16179	-0.229988	455.343	4.8799	4.26879	5.13029	3.03905	1.00811	0.720779	0.85323	-0.555425	-0.0234624	0.0271941	13.4744	14.4411	14.8076	15.0466	15.5074	15.9678	16.5573	17.6585	18.0471	18.5564	0.455696	0.421941	0.409283	0.400844	0.383966	0.367089	0.345992	0.308017	0.295359	0.278481	0.68773	0.549702
1079	WellD04	178	435.787	12.6896	0.185284	0.0669071	0.0291188	10.3097	0.0199123	1.77149	0.215775	0.688984	26.613	15.6701	9.38795	-0.0558512	-26.6838	97.8693	51.6164	33.1609	0.18835	18.4034	14.0655	2.11845	4.45386	2.52274	6.50558	2.31019	4.97136	4.97136	4.97136	5.01235	0	0	0	0	0	0.0295359	0.00843882	0.00843882	0.00843882	0.00421941	0	0	0	0	0	0.625491	0.225318
1080	WellD04	179	378.111	11.0881	0.442588	0.151916	0.0293251	3.66155	0.0193173	1.53704	0.446883	0.690158	5.45403	2.50001	5.28691	0.188684	-23.0742	42.2148	-0.0267304	0.407061	2.2875	2.04597	6.05571	1.95216	0.096125	3.68077	2.339	1.57203	0	0	0	0	0	0	0	0	0	0.0126582	0	0	0	0	0	0	0	0	0	0.37295	0.117229
1081	WellD04	180	393.174	7.74117	0.0896468	0.114008	0.0196889	10.2187	0.0097176	1.59827	0.131879	0.636371	26.8495	16.9154	9.11637	-0.172069	-27.7821	92.4012	29.5725	16.594	15.1242	14.4212	8.04453	1.42959	0.397306	3.29691	6.1286	2.55026	4.82478	4.82478	4.82478	0	0	0	0	0	0	0.0253165	0.00843882	0.00843882	0.00843882	0	0	0	0	0	0	0.546773	0.144498
1082	WellD04	181	363.637	12.6551	0.0886332	0.062912	0.0348016	2.72658	0.043414	1.4782	0.411923	0.762192	3.40484	2.03701	4.35516	-0.121096	-20.1995	27.4345	14.8753	13.2312	6.01693	5.19888	4.63853	2.9572	7.47506	0.883061	5.59651	1.19095	0	0	0	0	0	0	0	0	0	0.0337553	0	0	0	0	0	0	0	0	0	0.409823	0.0902551
1083	WellD04	182	1628.84	312.491	0.84679	0.33613	0.191849	33.4999	0.0289742	6.62129	1.33981	0.929133	2.03229	99.5611	2.50624	0.606594	165.325	6.3504	7.45431	7.77197	10.7218	11.4435	9.00615	15.7006	7.25985	2.99296	13.7517	5.97212	7.92514	10.1516	11.5151	12.6712	14.6202	16.049	17.0487	18.1724	19.5418	0.50211	0.350211	0.248945	0.206751	0.177215	0.139241	0.118143	0.105485	0.092827	0.0801688	0.707158	0.576128
1084	WellD04	183	399.398	8.85756	0.257466	0.163127	0.0221773	1.80731	0.0143493	1.62357	0.340403	0.780499	0.283988	1.71564	1.48551	0.0390641	-27.228	2.5537	0.993099	0.616055	5.21706	9.14491	1.07615	5.35327	3.1435	6.63597	4.54557	1.11576	0	0	0	0	0	0	0	0	0	0.00843882	0	0	0	0	0	0	0	0	0	0.283992	0.18507
1085	WellD04	184	2192.63	58.737	0.131444	0.00254364	0.0267885	25.288	0.0711257	8.91311	1.12752	0.845065	1.41559	102.522	2.27964	-0.127082	-139.367	6.39971	3.38289	4.09413	-0.104878	1.26515	2.20151	0.864865	2.16145	0.745711	1.03016	5.85993	7.66265	8.52835	8.97022	9.5986	10.2084	11.1012	11.9107	12.6384	12.9042	0.675105	0.481013	0.413502	0.379747	0.333333	0.291139	0.232068	0.189873	0.156118	0.14346	0.560579	0.358999
1086	WellD04	185	355.121	8.85896	0.353614	0.175891	0.0249463	1.97456	0.00398801	1.44358	0.465045	0.557739	-0.253127	0.923824	0.450975	0.129967	-23.2262	-0.759952	-1.00842	-0.790509	-0.105184	3.45724	2.66375	1.65821	-0.252723	2.21132	5.97536	1.12479	0	0	0	0	0	0	0	0	0	0.00421941	0	0	0	0	0	0	0	0	0	0.0916173	-0.0302682
1087	WellD04	186	400.255	6.22174	0.0169902	0.00546489	0.0155444	4.38066	0.0209993	1.62705	0.359893	0.734536	6.11448	3.12354	5.52701	-0.189117	-29.9413	43.403	21.9683	1.46123	11.694	13.2238	10.8614	4.87628	5.78694	6.13686	7.64656	1.58435	2.19979	0	0	0	0	0	0	0	0	0.0295359	0.00843882	0	0	0	0	0	0	0	0	0.313831	0.381171
1088	WellD04	187	1090.77	7.68948	0.560277	0.172554	0.00704959	18.4208	0.0414242	4.43402	0.536458	0.794448	10.0594	61.0791	5.59257	0.315082	-90.8615	40.2388	26.2658	15.1416	22.2132	14.8241	12.286	6.78465	8.73682	7.44795	2.92175	2.87331	5.23151	5.46652	5.66569	6.48673	8.42462	8.42462	9.03323	9.29257	0	0.248945	0.101266	0.092827	0.0843882	0.0506329	0.0168776	0.0168776	0.00843882	0.00421941	0	0.316291	0.134018
1089	WellD04	188	478.46	61.84	0.789136	0.164879	0.129248	12.7432	0.00579749	1.94496	0.835399	0.815956	18.3373	25.7724	7.13174	0.556445	18.6111	61.4294	24.4247	24.7451	15.8501	14.9183	8.92447	18.0484	16.0061	4.50219	9.04157	3.5062	4.2136	5.12695	5.27987	5.98729	7.20934	7.20934	0	0	0	0.105485	0.0759494	0.0506329	0.0464135	0.021097	0.00421941	0.00421941	0	0	0	0.445766	0.350011
1090	WellD04	189	310.762	10.3868	0.0232385	0.0204745	0.0334236	1.56609	0.00699742	1.26326	0.567829	0.853881	0.137778	1.12451	1.20522	-0.197627	-17.6906	0.482188	1.17548	0.0909528	-0.112338	1.38315	0.975949	1.3581	2.11886	0.00316529	2.62436	1.22575	0	0	0	0	0	0	0	0	0	0.00421941	0	0	0	0	0	0	0	0	0	0.419884	0.237961
1091	WellD04	190	255.675	10.6469	0.282979	0.222052	0.0416424	2.29335	0.0164869	1.03933	0.479356	0.752131	5.87444	1.34285	5.43409	0.0745904	-12.4534	38.4676	26.8613	16.0126	11.3631	8.05758	5.82888	7.27772	6.79754	2.56147	8.51144	1.1285	0	0	0	0	0	0	0	0	0	0.0168776	0	0	0	0	0	0	0	0	0	0.393943	0.0366754
1092	WellD04	191	1052.57	229.502	0.226784	0.28071	0.218039	29.9611	0.045083	4.27875	0.979145	0.837562	4.89174	37.9713	4.25947	-0.00216619	134.402	20.8102	26.8806	28.3592	28.046	27.381	21.2062	16.548	6.01461	6.59011	12.3285	3.70174	5.39562	8.81261	10.093	10.8846	10.8846	11.2074	11.8825	11.8825	12.6057	0.329114	0.194093	0.0886076	0.07173	0.0632911	0.0632911	0.0590717	0.0506329	0.0506329	0.0379747	0.70196	0.500951
1093	WellD04	192	255.126	10.8518	0.146568	0.0906254	0.0425352	4.56747	0.012943	1.0371	0.39929	0.707261	20.2902	2.91256	8.9081	-0.0937639	-12.1988	91.7825	9.52961	6.84322	15.1658	15.1437	16.4727	11.3743	11.4917	9.24514	5.82432	1.65888	2.11443	0	0	0	0	0	0	0	0	0.0168776	0.00843882	0	0	0	0	0	0	0	0	0.49995	0.128804
1094	WellD04	193	1970.85	20.9024	0.664429	0.387121	0.0106058	25.5319	0.00899788	8.01157	0.256507	0.816739	1.83162	171.137	2.31091	0.411449	-157.164	5.02446	2.33061	3.0856	-0.013457	2.07873	2.6145	-0.565913	3.49981	0.0896824	-0.964367	4.26926	5.0204	5.24966	5.74738	8.19042	8.45321	8.59187	9.48949	11.7766	11.7766	0.459916	0.367089	0.337553	0.261603	0.0843882	0.0759494	0.07173	0.0379747	0.0126582	0.0126582	0.249286	0.0144833
1095	WellD04	194	812.892	17.1546	0.741536	0.683657	0.0211031	6.55515	0.0349006	3.30444	0.775622	0.740622	1.41975	16.8313	2.20139	0.51297	-56.2903	5.31889	6.20935	2.57807	0.4333	0.374787	-0.333878	0.0669711	-1.09299	-0.236192	-0.753058	2.28172	2.86162	3.39282	4.11511	0	0	0	0	0	0	0.42616	0.244726	0.113924	0.00421941	0	0	0	0	0	0	0.521508	0.394124
1096	WellD04	195	452.829	12.3394	0.0132439	3.78e-05	0.0272496	5.30805	0.0203053	1.84077	0.278625	0.676379	2.37669	6.48898	2.88275	-0.251811	-28.5737	8.67387	7.78906	7.0596	2.9762	3.18224	8.91567	2.65401	2.24729	-0.104635	3.14169	1.31545	0	0	0	0	0	0	0	0	0	0.0886076	0	0	0	0	0	0	0	0	0	0.450558	0.249205
1097	WellD04	196	320.052	9.8041	0.345007	0.0250819	0.0306328	1.91343	0.0110419	1.30103	0.53473	0.776156	0.577736	1.32735	1.80669	0.114708	-19.1126	3.89942	6.64102	3.76324	4.75373	2.78086	5.80104	-0.292682	2.0065	2.91765	2.86364	0	0	0	0	0	0	0	0	0	0	0	0	0	0	0	0	0	0	0	0	0.413982	0.119471
1098	WellD04	197	207.138	13.3203	0.242402	0.258037	0.0643062	1.84374	0.0265886	0.842026	0.619032	0.837264	0.10401	0.313507	1.53411	-0.0121525	-5.39467	3.80834	2.66876	9.85734	10.7445	14.1197	5.57652	4.81099	10.5642	6.84261	8.60718	1.19237	0	0	0	0	0	0	0	0	0	0.00421941	0	0	0	0	0	0	0	0	0	0.158139	0.205307
1099	WellD04	198	2003.77	90.5528	0.0601742	0.0836747	0.0451912	22.4586	0.0567089	8.14541	0.879783	0.795819	3.53591	103.119	3.4909	-0.184036	-90.4879	18.2927	8.34874	6.56075	8.27197	5.66228	3.00165	5.02221	6.99101	1.50957	0.829102	3.99704	5.22994	6.62024	7.57777	7.88732	8.75388	9.24426	9.69939	10.7512	10.7512	0.523207	0.350211	0.232068	0.177215	0.160338	0.118143	0.0970464	0.0759494	0.0379747	0.0379747	0.313315	0.171568
1100	WellD04	199	1456.43	242.522	0.0889295	0.0901968	0.166518	23.4137	0.0266524	5.92044	1.02377	0.804178	5.38428	126.933	3.85531	-0.164717	110.933	18.386	10.1985	4.66333	3.17501	3.45229	1.68949	1.2837	1.45115	0.106684	0.72524	5.70937	6.29652	6.95216	7.57093	8.34576	9.23064	9.63394	9.90437	10.3998	10.8407	0.451477	0.396624	0.337553	0.28692	0.227848	0.172996	0.151899	0.135021	0.101266	0.07173	0.3838	0.207962
1101	WellD04	200	1264.67	276.309	0.666657	0.366259	0.218483	25.7973	0.0512839	5.14093	1.16919	0.798585	3.4504	66.6916	3.33596	0.426677	162.046	12.073	11.7172	14.2246	7.90153	8.85863	9.52722	3.28	5.74893	1.74737	1.43398	4.95865	7.48842	8.57889	9.2891	9.41534	10.0524	10.7233	11.1573	12.137	12.137	0.367089	0.21519	0.177215	0.156118	0.151899	0.130802	0.109705	0.0970464	0.07173	0.07173	0.729666	0.578234
1102	WellD04	201	766.491	22.8666	0.000995635	0.0107814	0.0298329	14.1403	0.0172285	3.11582	0.156914	0.726692	17.5333	36.3099	7.53555	-0.239064	-46.3859	68.9569	41.7313	30.2264	2.76502	17.1644	14.237	0.518181	1.97044	8.35132	-0.499856	2.33913	6.53	6.53	6.53	6.53	6.53	0	0	0	0	0.0843882	0.0168776	0.0168776	0.0168776	0.0168776	0.0168776	0	0	0	0	0.498776	0.393525
1103	WellD04	202	771.102	16.8729	0.000498499	0.00140735	0.0218815	3.63847	0.0239483	3.13456	0.245547	0.782271	0.114178	6.71659	1.15327	-0.213904	-52.7962	0.808715	0.920101	1.21772	-0.181923	0.500875	0.54502	0.402969	0.788869	0.0809672	0.173552	1.28804	2.03663	0	0	0	0	0	0	0	0	0.139241	0.00421941	0	0	0	0	0	0	0	0	0.363955	0.275028
1104	WellD04	203	659.56	58.7263	0.76598	0.464637	0.0890386	6.90425	0.00871223	2.68114	0.795681	0.775179	3.21078	9.4157	3.58623	0.506739	-0.864959	18.596	11.3074	0.186361	4.88604	0.804081	1.07694	-0.632734	-0.0549566	-0.355568	1.16103	1.71033	2.55784	3.97708	4.31018	0	0	0	0	0	0	0.248945	0.0590717	0.00843882	0.00421941	0	0	0	0	0	0	0.452061	0.21711
1105	WellD04	204	774.569	9.80582	0.221818	0.0739037	0.0126597	34.8558	0.0069391	3.14866	0.671499	0.775387	13.05	109.06	5.92276	-0.0243779	-60.1766	39.4463	44.0097	25.1809	23.9099	15.6724	13.4102	6.69952	10.4126	5.00958	4.93128	8.38178	9.92873	9.92873	10.4554	10.4554	10.8902	11.0898	11.2559	11.679	11.9477	0.139241	0.113924	0.113924	0.105485	0.105485	0.0970464	0.092827	0.0886076	0.0759494	0.0675105	0.539463	0.36602
1106	WellD04	205	1906.76	340.049	0.171185	0.27474	0.178339	33.3348	0.0196531	7.75106	1.07	0.777038	5.20303	301.92	3.7023	-0.0596411	167.773	15.9283	8.55536	5.17877	3.23132	2.31317	1.37162	0.217062	5.84931	1.07416	0.0169418	7.9167	10.2256	10.9786	11.2971	11.9039	12.5689	13.236	13.5752	13.899	14.519	0.464135	0.341772	0.312236	0.299578	0.274262	0.248945	0.223629	0.21097	0.198312	0.172996	0.322755	0.179734
1107	WellD04	206	3876.88	169.013	0.759754	0.657936	0.0435952	38.3096	0.0385776	15.7597	0.430922	0.707994	1.01636	724.322	1.77975	0.528439	-181.263	1.5724	1.64826	0.406785	-0.684526	-0.998807	-1.44746	-1.50141	-1.25814	-1.4253	-1.33218	11.4361	13.1303	13.2744	13.3419	13.3419	13.3949	13.5411	13.9408	14.7797	15.9263	0.734177	0.628692	0.620253	0.616034	0.616034	0.611814	0.599156	0.561181	0.485232	0.396624	0.289307	-0.0594574
[truncated: 5,048 more rows]
[truncated: 36 more columns]
